# Supplementary material for: Tetra­aqua­bis­[5-(pyridin-3-yl)tetra­zolido-κN 5]manganese(II) tetra­hydrate
Source: Acta Crystallogr Sect E Struct Rep Online. 2012 Jun 13;68(Pt 7):m890. doi: 10.1107/S160053681202510X (PMC3393165; doi:10.1107/S160053681202510X)
Supplement: Supplementary file 1 [file e-68-0m890-sup1.cif]

##############################################################################
#                                                                            #
# This CIF contains the data in a paper accepted for publication in          #
# Acta Crystallographica Section E. It conforms to the requirements of       #
# Notes for Authors for Acta Crystallographica Section E, and has been       #
# peer reviewed under the auspices of the IUCr Commission on Journals.       #
#                                                                            #
# Full details of the Crystallographic Information File format               #
# are given in the paper "The Crystallographic Information File (CIF):       #
# a New Standard Archive File for Crystallography" by S. R. Hall, F. H.      #
# Allen and I. D. Brown [Acta Cryst. (1991), A47, 655-685].                  #
#                                                                            #
# The current version of the core CIF dictionary is obtainable from          #
# ftp://ftp.iucr.org/pub/cif_core.dic.                                       #
#                                                                            #
# Software is freely available for graphical display of the structure(s)     #
# in this CIF. For information consult the CIF software page                 #
# http://www.iucr.org/resources/cif/software.                                #
#                                                                            #
# This file may be used for bona fide research purposes within the           #
# scientific community so long as proper attribution is given to the journal # 
# article from which it was obtained.                                        #
#                                                                            #
##############################################################################
data_I
_audit_creation_method     SHELXL-97
_chemical_name_systematic
;
Tetraaquabis[5-(pyridin-3-yl)tetrazolido-\k<i>N</i>^5^]manganese(II)
tetrahydrate
;
_chemical_name_common     ?
_chemical_formula_moiety     'C12 H16 Mn N10 O4, 4(H2 O)'
_chemical_formula_sum     'C12 H24 Mn N10 O8'
_chemical_formula_iupac     '[Mn (C6 H4 N5)2 (H2 O)4], 4H2 O'
_chemical_formula_weight     491.35
_chemical_melting_point     ?
_symmetry_cell_setting     triclinic
_symmetry_space_group_name_H-M     'P -1'
_symmetry_space_group_name_Hall     '-P 1'
loop_
    _symmetry_equiv_pos_as_xyz
    'x, y, z'
    '-x, -y, -z'
_cell_length_a     8.137(8)
_cell_length_b     8.629(8)
_cell_length_c     8.761(8)
_cell_angle_alpha     84.878(10)
_cell_angle_beta     65.347(8)
_cell_angle_gamma     72.571(10)
_cell_volume     533.0(9)
_cell_formula_units_Z     1
_cell_measurement_reflns_used     1565
_cell_measurement_theta_min     2.48
_cell_measurement_theta_max     27.28
_cell_measurement_temperature     293(2)
_exptl_crystal_description     block
_exptl_crystal_colour     yellow
_exptl_crystal_size_max     0.15
_exptl_crystal_size_mid     0.10
_exptl_crystal_size_min     0.10
_exptl_crystal_density_diffrn     1.531
_exptl_crystal_density_meas     ?
_exptl_crystal_density_method     'not measured'
_exptl_crystal_F_000     255
_exptl_absorpt_coefficient_mu     0.681
_exptl_absorpt_correction_type     multi-scan
_exptl_absorpt_process_details     '(SADABS; Sheldrick, 2007)'
_exptl_absorpt_correction_T_min     0.922
_exptl_absorpt_correction_T_max     0.934
_exptl_special_details     ?
_diffrn_ambient_temperature     293(2)
_diffrn_radiation_type     MoK\a
_diffrn_radiation_wavelength     0.71073
_diffrn_radiation_source     'fine-focus sealed tube'
_diffrn_radiation_monochromator     graphite
_diffrn_measurement_device_type     'Bruker APEXII CCD'
_diffrn_measurement_method     'phi and omega scans'
_diffrn_detector_area_resol_mean     ?
_diffrn_reflns_number     2785
_diffrn_reflns_av_R_equivalents     0.0257
_diffrn_reflns_av_sigmaI/netI     0.0394
_diffrn_reflns_theta_min     2.48
_diffrn_reflns_theta_max     25.04
_diffrn_reflns_theta_full     25.04
_diffrn_measured_fraction_theta_max     0.982
_diffrn_measured_fraction_theta_full     0.982
_diffrn_reflns_limit_h_min     -7
_diffrn_reflns_limit_h_max     9
_diffrn_reflns_limit_k_min     -6
_diffrn_reflns_limit_k_max     10
_diffrn_reflns_limit_l_min     -10
_diffrn_reflns_limit_l_max     10
_refine_special_details
;
Refinement of <i>F</i>^2^ against ALL reflections. The weighted <i>R</i>-factor
<i>wR</i> and goodness of fit <i>S</i> are based on <i>F</i>^2^, conventional
<i>R</i>-factors <i>R</i> are based on <i>F</i>, with <i>F</i> set to zero for
negative <i>F</i>^2^. The threshold expression of <i>F</i>^2^ >
\s(<i>F</i>^2^) is used only for calculating <i>R</i>-factors(gt) <i>etc</i>.
and is not relevant to the choice of reflections for refinement.
<i>R</i>-factors based on <i>F</i>^2^ are statistically about twice as large
as those based on <i>F</i>, and <i>R</i>- factors based on ALL data will be
even larger.
;
_reflns_number_total     1850
_reflns_number_gt     1712
_reflns_threshold_expression     >2sigma(I)
_refine_ls_structure_factor_coef     Fsqd
_refine_ls_matrix_type     full
_refine_ls_R_factor_all     0.0340
_refine_ls_R_factor_gt     0.0316
_refine_ls_wR_factor_gt     0.0777
_refine_ls_wR_factor_ref     0.0796
_refine_ls_goodness_of_fit_ref     1.049
_refine_ls_restrained_S_all     1.049
_refine_ls_number_reflns     1850
_refine_ls_number_parameters     143
_refine_ls_number_restraints     0
_refine_ls_hydrogen_treatment     constr
_refine_ls_weighting_scheme     calc
_refine_ls_weighting_details
         'calc w=1/[\s^2^(Fo^2^)+(0.0343P)^2^+0.2064P] where P=(Fo^2^+2Fc^2^)/3'
_atom_sites_solution_hydrogens     geom
_atom_sites_solution_primary     direct
_atom_sites_solution_secondary     difmap
_refine_ls_shift/su_max     0.000
_refine_ls_shift/su_mean     0.000
_refine_diff_density_max     0.231
_refine_diff_density_min     -0.320
_refine_ls_extinction_method     SHELXL
_refine_ls_extinction_coef     0.063(6)
_refine_ls_extinction_expression
                                  'Fc^*^=kFc[1+0.001xFc^2^\l^3^/sin(2\q)]^-1/4^'
loop_
    _atom_type_symbol
    _atom_type_description
    _atom_type_scat_dispersion_real
    _atom_type_scat_dispersion_imag
    _atom_type_scat_source
    'C' 'C' 0.0033 0.0016
                         'International Tables Vol C Tables 4.2.6.8 and 6.1.1.4'
    'H' 'H' 0.0000 0.0000
                         'International Tables Vol C Tables 4.2.6.8 and 6.1.1.4'
    'Mn' 'Mn' 0.3368 0.7283
                         'International Tables Vol C Tables 4.2.6.8 and 6.1.1.4'
    'N' 'N' 0.0061 0.0033
                         'International Tables Vol C Tables 4.2.6.8 and 6.1.1.4'
    'O' 'O' 0.0106 0.0060
                         'International Tables Vol C Tables 4.2.6.8 and 6.1.1.4'
_computing_data_collection     'APEX2 (Bruker, 2000)'
_computing_cell_refinement     'SAINT (Bruker, 2000)'
_computing_data_reduction     'SAINT (Bruker, 2000)'
_computing_structure_solution     'SHELXS97 (Sheldrick, 2008)'
_computing_structure_refinement     'SHELXL97 (Sheldrick, 2008)'
_computing_molecular_graphics     'SHELXTL (Sheldrick, 2008)'
_computing_publication_material     'SHELXTL (Sheldrick, 2008)'
loop_
    _atom_site_type_symbol
    _atom_site_label
    _atom_site_fract_x
    _atom_site_fract_y
    _atom_site_fract_z
    _atom_site_U_iso_or_equiv
    _atom_site_adp_type
    _atom_site_calc_flag
    _atom_site_refinement_flags
    _atom_site_occupancy
    _atom_site_symmetry_multiplicity
    _atom_site_disorder_assembly
    _atom_site_disorder_group
    C C1 0.4972(3) 0.8406(3) 0.1955(2) 0.0309(5) Uani d . 1 1 . .
    H H1 0.3863 0.8330 0.2844 0.037 Uiso calc R 1 1 . .
    C C2 0.5378(3) 0.7784(2) 0.0396(2) 0.0250(4) Uani d . 1 1 . .
    C C3 0.7038(3) 0.7881(3) -0.0919(2) 0.0312(4) Uani d . 1 1 . .
    H H3 0.7369 0.7485 -0.1993 0.037 Uiso calc R 1 1 . .
    C C4 0.8196(3) 0.8579(3) -0.0606(3) 0.0367(5) Uani d . 1 1 . .
    H H4 0.9326 0.8647 -0.1468 0.044 Uiso calc R 1 1 . .
    C C5 0.7665(3) 0.9175(2) 0.0990(3) 0.0313(4) Uani d . 1 1 . .
    H H5 0.8457 0.9643 0.1180 0.038 Uiso calc R 1 1 . .
    C C6 0.4027(3) 0.7086(2) 0.0214(2) 0.0253(4) Uani d . 1 1 . .
    Mn Mn1 0.5000 1.0000 0.5000 0.02565(17) Uani d S 1 2 . .
    N N1 0.6059(2) 0.9108(2) 0.22757(19) 0.0291(4) Uani d . 1 1 . .
    N N2 0.2536(2) 0.6822(2) 0.1516(2) 0.0316(4) Uani d . 1 1 . .
    N N3 0.1654(2) 0.6214(2) 0.0825(2) 0.0345(4) Uani d . 1 1 . .
    N N4 0.2572(2) 0.6120(2) -0.0813(2) 0.0335(4) Uani d . 1 1 . .
    N N5 0.4088(2) 0.6669(2) -0.12397(19) 0.0293(4) Uani d . 1 1 . .
    O O1 0.4248(2) 1.25174(18) 0.44974(18) 0.0465(4) Uani d . 1 1 . .
    H H1B 0.3486 1.3288 0.5213 0.056 Uiso d R 1 1 . .
    H H1A 0.4587 1.2950 0.3548 0.056 Uiso d R 1 1 . .
    O O2 0.79389(19) 0.99831(18) 0.44105(18) 0.0364(4) Uani d . 1 1 . .
    H H2A 0.8730 0.9173 0.4589 0.044 Uiso d R 1 1 . .
    H H2B 0.8229 1.0820 0.4526 0.044 Uiso d R 1 1 . .
    O O3 0.0823(2) 0.75323(18) 0.49811(18) 0.0372(4) Uani d . 1 1 . .
    H H3B 0.0942 0.6696 0.5562 0.045 Uiso d R 1 1 . .
    H H3A 0.1346 0.7196 0.3958 0.045 Uiso d R 1 1 . .
    O O4 0.1519(2) 0.48719(18) 0.69383(17) 0.0359(4) Uani d . 1 1 . .
    H H4B 0.0608 0.4519 0.7598 0.043 Uiso d R 1 1 . .
    H H4A 0.1855 0.5271 0.7575 0.043 Uiso d R 1 1 . .
loop_
    _atom_site_aniso_label
    _atom_site_aniso_U_11
    _atom_site_aniso_U_22
    _atom_site_aniso_U_33
    _atom_site_aniso_U_12
    _atom_site_aniso_U_13
    _atom_site_aniso_U_23
    C1 0.0302(10) 0.0403(11) 0.0217(10) -0.0155(9) -0.0058(8) -0.0023(8)
    C2 0.0279(10) 0.0230(9) 0.0239(10) -0.0064(8) -0.0108(8) -0.0002(7)
    C3 0.0317(10) 0.0378(11) 0.0216(10) -0.0100(9) -0.0071(8) -0.0061(8)
    C4 0.0286(10) 0.0506(13) 0.0277(11) -0.0162(10) -0.0043(8) -0.0034(9)
    C5 0.0277(10) 0.0374(11) 0.0320(11) -0.0116(8) -0.0134(8) -0.0010(9)
    C6 0.0292(10) 0.0226(9) 0.0234(10) -0.0065(8) -0.0104(8) -0.0011(7)
    Mn1 0.0264(2) 0.0299(3) 0.0210(2) -0.00911(17) -0.00862(17) -0.00332(16)
    N1 0.0311(9) 0.0351(9) 0.0230(8) -0.0125(7) -0.0105(7) -0.0017(7)
    N2 0.0307(9) 0.0386(10) 0.0264(9) -0.0142(7) -0.0091(7) -0.0018(7)
    N3 0.0341(9) 0.0405(10) 0.0320(9) -0.0165(8) -0.0122(7) -0.0018(8)
    N4 0.0370(9) 0.0370(10) 0.0314(9) -0.0153(8) -0.0152(8) -0.0008(7)
    N5 0.0348(9) 0.0320(9) 0.0237(9) -0.0141(7) -0.0109(7) -0.0014(7)
    O1 0.0623(10) 0.0321(8) 0.0252(8) -0.0059(7) -0.0044(7) 0.0003(6)
    O2 0.0302(7) 0.0385(8) 0.0429(9) -0.0084(6) -0.0166(6) -0.0071(6)
    O3 0.0407(8) 0.0377(8) 0.0292(8) -0.0113(7) -0.0100(6) -0.0011(6)
    O4 0.0401(8) 0.0413(8) 0.0273(8) -0.0177(7) -0.0094(6) -0.0044(6)
_geom_special_details
;
All e.s.d.'s (except the e.s.d. in the dihedral angle between two l.s. planes)
are estimated using the full covariance matrix. The cell e.s.d.'s are taken
into account individually in the estimation of e.s.d.'s in distances, angles
and torsion angles; correlations between e.s.d.'s in cell parameters are only
used when they are defined by crystal symmetry. An approximate (isotropic)
treatment of cell e.s.d.'s is used for estimating e.s.d.'s involving l.s.
planes.
;
loop_
    _geom_bond_atom_site_label_1
    _geom_bond_atom_site_label_2
    _geom_bond_site_symmetry_2
    _geom_bond_distance
    _geom_bond_publ_flag
    C1 N1 . 1.337(3) ?
    C1 C2 . 1.382(3) ?
    C1 H1 . 0.9300 ?
    C2 C3 . 1.383(3) ?
    C2 C6 . 1.468(3) ?
    C3 C4 . 1.382(3) ?
    C3 H3 . 0.9300 ?
    C4 C5 . 1.377(3) ?
    C4 H4 . 0.9300 ?
    C5 N1 . 1.336(3) ?
    C5 H5 . 0.9300 ?
    C6 N5 . 1.331(3) ?
    C6 N2 . 1.338(3) ?
    Mn1 O1 . 2.132(2) ?
    Mn1 O1 2_676 2.132(2) ?
    Mn1 O2 2_676 2.222(3) ?
    Mn1 O2 . 2.222(3) ?
    Mn1 N1 . 2.290(3) ?
    Mn1 N1 2_676 2.290(3) ?
    N2 N3 . 1.342(2) ?
    N3 N4 . 1.309(3) ?
    N4 N5 . 1.349(3) ?
    O1 H1B . 0.8500 ?
    O1 H1A . 0.8500 ?
    O2 H2A . 0.8500 ?
    O2 H2B . 0.8501 ?
    O3 H3B . 0.8500 ?
    O3 H3A . 0.8501 ?
    O4 H4B . 0.8500 ?
    O4 H4A . 0.8501 ?
loop_
    _geom_angle_atom_site_label_1
    _geom_angle_atom_site_label_2
    _geom_angle_atom_site_label_3
    _geom_angle_site_symmetry_1
    _geom_angle_site_symmetry_3
    _geom_angle
    _geom_angle_publ_flag
    N1 C1 C2 . . 124.70(17) ?
    N1 C1 H1 . . 117.6 ?
    C2 C1 H1 . . 117.6 ?
    C1 C2 C3 . . 117.48(18) ?
    C1 C2 C6 . . 118.90(17) ?
    C3 C2 C6 . . 123.61(18) ?
    C4 C3 C2 . . 118.66(19) ?
    C4 C3 H3 . . 120.7 ?
    C2 C3 H3 . . 120.7 ?
    C5 C4 C3 . . 119.62(19) ?
    C5 C4 H4 . . 120.2 ?
    C3 C4 H4 . . 120.2 ?
    N1 C5 C4 . . 122.78(19) ?
    N1 C5 H5 . . 118.6 ?
    C4 C5 H5 . . 118.6 ?
    N5 C6 N2 . . 111.27(17) ?
    N5 C6 C2 . . 125.30(17) ?
    N2 C6 C2 . . 123.42(17) ?
    O1 Mn1 O1 . 2_676 180.0 ?
    O1 Mn1 O2 . 2_676 88.59(7) ?
    O1 Mn1 O2 2_676 2_676 91.41(7) ?
    O1 Mn1 O2 . . 91.41(7) ?
    O1 Mn1 O2 2_676 . 88.59(7) ?
    O2 Mn1 O2 2_676 . 180.0000(10)
                                 ?
    O1 Mn1 N1 . . 95.02(7) ?
    O1 Mn1 N1 2_676 . 84.98(7) ?
    O2 Mn1 N1 2_676 . 92.50(6) ?
    O2 Mn1 N1 . . 87.50(6) ?
    O1 Mn1 N1 . 2_676 84.98(7) ?
    O1 Mn1 N1 2_676 2_676 95.02(7) ?
    O2 Mn1 N1 2_676 2_676 87.50(5) ?
    O2 Mn1 N1 . 2_676 92.50(6) ?
    N1 Mn1 N1 . 2_676 179.9990(10)
                                 ?
    C5 N1 C1 . . 116.74(18) ?
    C5 N1 Mn1 . . 127.06(13) ?
    C1 N1 Mn1 . . 116.17(13) ?
    C6 N2 N3 . . 104.94(17) ?
    N4 N3 N2 . . 109.54(17) ?
    N3 N4 N5 . . 109.28(15) ?
    C6 N5 N4 . . 104.97(15) ?
    Mn1 O1 H1B . . 126.3 ?
    Mn1 O1 H1A . . 127.6 ?
    H1B O1 H1A . . 106.1 ?
    Mn1 O2 H2A . . 122.5 ?
    Mn1 O2 H2B . . 123.2 ?
    H2A O2 H2B . . 106.1 ?
    H3B O3 H3A . . 106.7 ?
    H4B O4 H4A . . 105.2 ?
loop_
    _geom_hbond_atom_site_label_D
    _geom_hbond_atom_site_label_H
    _geom_hbond_atom_site_label_A
    _geom_hbond_site_symmetry_A
    _geom_hbond_distance_DH
    _geom_hbond_distance_HA
    _geom_hbond_distance_DA
    _geom_hbond_angle_DHA
    O1 H1B O4 1_565 0.85 1.94 2.783(3) 172
    O1 H1A N5 2_675 0.85 1.91 2.731(3) 163
    O2 H2A O3 1_655 0.85 1.99 2.836(3) 171
    O2 H2B O3 2_676 0.85 1.96 2.800(3) 169
    O3 H3B O4 . 0.85 1.96 2.803(3) 171
    O3 H3A N2 . 0.85 1.96 2.797(3) 170
    O4 H4B N3 2_566 0.85 2.03 2.878(3) 177
    O4 H4A N4 1_556 0.85 2.00 2.849(3) 176
_iucr_refine_instructions_details
;
TITL 1 in P1                     New: P-1
CELL  0.71073    8.1370    8.6290    8.7610    84.878    65.347    72.571
ZERR  1           0.0080    0.0080    0.0080     0.010     0.008     0.010
LATT 1
SFAC C  H  Mn N  O
UNIT 12  24  1  10  8
OMIT -3 50.1
L.S. 20
EXTI 0.063393
ACTA
BOND $H
FMAP 2
PLAN 5
htab
htab o4 N4_$6
htab o4 N3_$5
htab o3 N2
htab o3 o4
htab o2 o3_$4
htab o2 o3_$3
htab o1 N5_$2
htab o1 o4_$1
eqiv $6 x, y, z+1
eqiv $5 -x, -y+1, -z+1
eqiv $4 -x+1, -y+2, -z+1
eqiv $3 x+1, y, z
eqiv $2 -x+1, -y+2, -z
eqiv $1 x, y+1, z
size 0.15 0.10 0.10
WGHT   0.034300   0.000000
FVAR 0.330540
C1     1   0.497201   0.840564   0.195476  11.000000   0.030190 =
           0.040340   0.021670  -0.002260  -0.005800  -0.015540
AFIX 43
H1     2   0.386345   0.833009   0.284420  11.000000  -1.200000
AFIX 0
C2     1   0.537764   0.778351   0.039608  11.000000   0.027890 =
           0.022980   0.023930  -0.000220  -0.010810  -0.006430
C3     1   0.703826   0.788106  -0.091928  11.000000   0.031670 =
           0.037830   0.021580  -0.006120  -0.007140  -0.010010
AFIX 43
H3     2   0.736949   0.748474  -0.199280  11.000000  -1.200000
AFIX 0
C4     1   0.819555   0.857942  -0.060618  11.000000   0.028640 =
           0.050590   0.027740  -0.003390  -0.004300  -0.016210
AFIX 43
H4     2   0.932633   0.864692  -0.146820  11.000000  -1.200000
AFIX 0
C5     1   0.766463   0.917481   0.098975  11.000000   0.027690 =
           0.037350   0.032030  -0.001010  -0.013380  -0.011560
AFIX 43
H5     2   0.845731   0.964287   0.118024  11.000000  -1.200000
AFIX 0
C6     1   0.402729   0.708556   0.021394  11.000000   0.029170 =
           0.022560   0.023360  -0.001070  -0.010400  -0.006520
Mn1    3   0.500000   1.000000   0.500000  10.500000   0.026400 =
           0.029930   0.021030  -0.003320  -0.008620  -0.009110
N1     4   0.605907   0.910839   0.227573  11.000000   0.031090 =
           0.035110   0.023030  -0.001680  -0.010510  -0.012480
N2     4   0.253604   0.682211   0.151613  11.000000   0.030670 =
           0.038610   0.026430  -0.001830  -0.009080  -0.014160
N3     4   0.165372   0.621421   0.082503  11.000000   0.034110 =
           0.040530   0.032050  -0.001760  -0.012160  -0.016460
N4     4   0.257154   0.612023  -0.081256  11.000000   0.036980 =
           0.036970   0.031410  -0.000800  -0.015200  -0.015290
N5     4   0.408772   0.666854  -0.123966  11.000000   0.034830 =
           0.032050   0.023720  -0.001370  -0.010950  -0.014070
O1     5   0.424783   1.251738   0.449739  11.000000   0.062340 =
           0.032130   0.025160   0.000300  -0.004400  -0.005920
AFIX 3
H1B    2   0.348603   1.328787   0.521268  11.000000  -1.200000
H1A    2   0.458713   1.295008   0.354769  11.000000  -1.200000
AFIX 0
O2     5   0.793892   0.998308   0.441048  11.000000   0.030240 =
           0.038490   0.042930  -0.007120  -0.016610  -0.008390
AFIX 3
H2A    2   0.873012   0.917298   0.458898  11.000000  -1.200000
H2B    2   0.822932   1.081997   0.452558  11.000000  -1.200000
AFIX 0
O3     5   0.082261   0.753231   0.498111  11.000000   0.040700 =
           0.037660   0.029170  -0.001070  -0.009950  -0.011280
AFIX 3
H3B    2   0.094151   0.669631   0.556201  11.000000  -1.200000
H3A    2   0.134581   0.719621   0.395821  11.000000  -1.200000
AFIX 0
O4     5   0.151879   0.487192   0.693831  11.000000   0.040080 =
           0.041260   0.027310  -0.004430  -0.009440  -0.017660
AFIX 3
H4B    2   0.060789   0.451933   0.759840  11.000000  -1.200000
H4A    2   0.185479   0.527093   0.757521  11.000000  -1.200000
AFIX
HKLF 4
END
Q1     1   0.482400   0.889800   0.597100  11.000000   0.050000 0.230000
Q2     1   0.047400   0.721600  -0.032200  11.000000   0.050000 0.220000
Q3     1   0.365800   1.164600   0.521700  11.000000   0.050000 0.180000
Q4     1   0.761600   0.672300   0.034200  11.000000   0.050000 0.180000
Q5     1   0.883600   0.694200   0.030500  11.000000   0.050000 0.180000
HKLF 4
REM  1 in P1                     New: P-1
REM R1=  0.0316 for   1712 Fo > 4sig(Fo)  and  0.0340 for all   1850 data
REM    143 parameters refined using      0 restraints
;
data_global
_journal_date_recd_electronic     2012-05-27
_journal_date_accepted     2012-06-01
_journal_name_full     'Acta Crystallographica, Section E'
_journal_year     2012
_journal_volume     68
_journal_issue      7
_journal_page_first     m890
_journal_page_last     m890
_journal_paper_category     QM
_journal_paper_doi     10.1107/S160053681202510X
_journal_coeditor_code     GK2497
_publ_contact_author_name     'Ming-Xing Li'
_publ_contact_author_address
;
Department of Chemistry, College of Science, Shanghai University, Shanghai
200444, People's Republic of Chin
;
_publ_contact_author_email     mx_li@mail.shu.edu.cn
_publ_contact_author_fax     '0086-021-66134594'
_publ_contact_author_phone     '0086-021-66132803'
_publ_section_title
;
Tetraaquabis[5-(pyridin-3-yl)tetrazolido-\k<i>N</i>^5^]manganese(II)
tetrahydrate
;
_publ_section_title_footnote     .
loop_
    _publ_author_name
    _publ_author_footnote
    _publ_author_address
    'Qi, Chen' .
;
Department of Chemistry, College of Science, Shanghai University, Shanghai
200444, People's Republic of China
;
    'He, Xiang' .
;
Department of Chemistry, College of Science, Shanghai University, Shanghai
200444, People's Republic of China
;
    'Shao, Min' .
;
Laboratory for Microstructures, Shanghai University, Shanghai 200444, People's
Republic of China
;
    'Li, Ming-Xing' .
;
Department of Chemistry, College of Science, Shanghai University, Shanghai
200444, People's Republic of China
;
_publ_section_synopsis     .
