# Supplementary material for: Tetra­aqua­bis­[5-(pyridin-3-yl)tetra­zolido-κN 5]manganese(II) tetra­hydrate
Source: Acta Crystallogr Sect E Struct Rep Online. 2012 Jun 13;68(Pt 7):m890. doi: 10.1107/S160053681202510X (PMC3393165; doi:10.1107/S160053681202510X)
Supplement: Supplementary file 2 [file e-68-0m890-Isup2.hkl]

# 
# h,k,l, Fc-squared, Fo-squared, sigma(Fo-squared) and status flag 
# 
data_I
_shelx_title ' 1 in P1                     New: P-1' 
_shelx_refln_list_code          4 
_shelx_F_calc_maximum      132.77 
_exptl_crystal_F_000       255.00 
_reflns_d_resolution_high  0.8395 
 
loop_ 
 _symmetry_equiv_pos_as_xyz 
 'x, y, z' 
 '-x, -y, -z' 
 
_cell_length_a     8.1370 
_cell_length_b     8.6290 
_cell_length_c     8.7610 
_cell_angle_alpha  84.878 
_cell_angle_beta   65.347 
_cell_angle_gamma  72.571 
 
_shelx_F_squared_multiplier     1.000 
 
loop_ 
 _refln_index_h 
 _refln_index_k 
 _refln_index_l 
 _refln_F_squared_calc 
 _refln_F_squared_meas 
 _refln_F_squared_sigma 
 _refln_observed_status 
   1   0   0     2391.28     2463.28     44.23 o 
   2   0   0        7.28        9.13      0.55 o 
   3   0   0     2651.13     2818.40     50.91 o 
   4   0   0      163.29      187.07      4.78 o 
   5   0   0        0.74        1.70      0.37 o 
   6   0   0        0.33        0.86      0.46 o 
   7   0   0       25.52       28.02      3.02 o 
   8   0   0       32.91       30.22      3.48 o 
  -8   1   0        2.71        4.03      1.65 o 
  -7   1   0       39.13       41.29      2.35 o 
  -6   1   0       22.93       24.53      1.74 o 
  -5   1   0       45.38       43.66      1.55 o 
  -4   1   0      174.38      168.43      3.79 o 
  -3   1   0      372.50      371.99      7.29 o 
  -2   1   0       13.56       14.46      0.58 o 
  -1   1   0     1787.25     1785.50     32.11 o 
   0   1   0      851.07      747.81     24.31 o 
   1   1   0      750.35      715.30     15.73 o 
   2   1   0     1652.66     1611.95     35.26 o 
   3   1   0      281.92      263.13      4.68 o 
   4   1   0      964.39      975.13     20.06 o 
   5   1   0       19.64       19.13      1.29 o 
   6   1   0      175.32      187.73      5.36 o 
   7   1   0      618.26      626.10     21.28 o 
   8   1   0       41.13       40.30      3.94 o 
  -7   2   0      140.04      134.38      4.77 o 
  -6   2   0      282.54      283.82      6.37 o 
  -5   2   0        8.61        9.49      0.83 o 
  -4   2   0        0.39        0.68      0.29 o 
  -3   2   0      813.76      782.18     14.76 o 
  -2   2   0      191.17      215.31      4.41 o 
  -1   2   0     4422.99     3634.89    117.39 o 
   0   2   0      142.07      172.20      6.28 o 
   1   2   0     2142.71     2126.82     46.33 o 
   2   2   0       66.82       63.64      2.11 o 
   3   2   0      745.10      733.21     16.50 o 
   4   2   0      807.40      795.90     15.64 o 
   5   2   0       55.02       60.53      1.57 o 
   6   2   0      287.37      282.27     10.50 o 
   7   2   0       25.51       27.47      2.84 o 
   8   2   0        3.85        3.39      1.28 o 
  -7   3   0      104.81      118.35      6.51 o 
  -6   3   0       23.92       25.17      3.11 o 
  -5   3   0        0.45        0.33      0.40 o 
  -4   3   0      225.65      216.69     11.31 o 
  -3   3   0        0.66        1.14      0.39 o 
  -2   3   0      131.49      126.09      5.42 o 
  -1   3   0      296.23      309.20     11.20 o 
   0   3   0      910.70      903.29     30.07 o 
   1   3   0      692.81      747.74     16.84 o 
   2   3   0      185.38      198.53      4.92 o 
   3   3   0      375.93      338.61      8.05 o 
   4   3   0      113.45      127.47      3.60 o 
   5   3   0       28.21       34.44      2.29 o 
   6   3   0      248.25      254.07      9.66 o 
   7   3   0        0.73        1.65      1.01 o 
   8   3   0       63.81       60.28      4.21 o 
  -6   4   0       41.66       42.13      3.48 o 
  -5   4   0       96.47       90.49      5.23 o 
  -4   4   0       48.40       46.81      3.30 o 
  -3   4   0      236.54      232.15      9.48 o 
  -2   4   0      534.15      599.72     21.25 o 
  -1   4   0      375.37      402.40     14.53 o 
   0   4   0      751.93      826.13     18.87 o 
   1   4   0        7.87        7.05      0.71 o 
   2   4   0      475.27      440.46     10.36 o 
   3   4   0      203.68      197.60      5.43 o 
   4   4   0       18.20       14.09      1.56 o 
   5   4   0      145.42      136.91      5.79 o 
   6   4   0        2.43        2.38      0.82 o 
   7   4   0       30.09       28.20      2.84 o 
   8   4   0       21.58       20.14      2.66 o 
  -6   5   0       42.82       39.93      4.03 o 
  -5   5   0       58.46       53.04      3.94 o 
  -4   5   0       57.10       61.75      4.12 o 
  -3   5   0      114.14      111.73      5.78 o 
  -2   5   0       10.22        9.98      1.56 o 
  -1   5   0        7.95        8.70      1.37 o 
   0   5   0       67.21       78.90      4.36 o 
   1   5   0      571.70      571.24     13.47 o 
   2   5   0      556.33      587.45     13.76 o 
   3   5   0      283.22      287.73      7.29 o 
   4   5   0     1368.04     1400.02     31.37 o 
   5   5   0      576.67      568.14     18.71 o 
   6   5   0      360.22      359.01     12.90 o 
   7   5   0       47.88       56.79      3.76 o 
   8   5   0        7.37        7.41      1.74 o 
  -5   6   0        0.24        0.82      1.01 o 
  -4   6   0       68.20       65.42      4.49 o 
  -3   6   0      104.36       90.69      5.23 o 
  -2   6   0       24.17       25.36      2.75 o 
  -1   6   0       89.25       89.77      4.86 o 
   0   6   0       98.64      101.46      3.45 o 
   1   6   0       35.57       31.02      4.17 o 
   2   6   0      264.88      253.44      6.75 o 
   3   6   0      475.21      486.26     11.81 o 
   4   6   0       79.25       80.13      4.03 o 
   5   6   0      144.87      152.18      6.52 o 
   6   6   0      360.13      346.45     12.71 o 
   7   6   0       17.34       17.30      2.38 o 
   8   6   0       54.57       55.60      4.12 o 
  -4   7   0       78.45       73.03      5.04 o 
  -3   7   0       84.27       81.02      5.22 o 
  -2   7   0      302.34      323.05     13.34 o 
  -1   7   0       60.69       56.90      3.94 o 
   0   7   0       10.74       11.72      1.29 o 
   1   7   0       57.87       64.42      2.67 o 
   2   7   0       25.10       23.61      4.53 o 
   3   7   0       32.26       32.80      1.78 o 
   4   7   0       16.21       18.77      2.20 o 
   5   7   0        1.58        2.47      1.01 o 
   6   7   0      102.41       97.73      5.23 o 
   7   7   0      230.22      232.31      9.74 o 
  -3   8   0       88.78       95.59      6.14 o 
  -2   8   0       60.50       55.61      4.31 o 
  -1   8   0       43.73       49.55      3.94 o 
   0   8   0      191.00      185.31      8.82 o 
   1   8   0       18.75       17.52      1.60 o 
   2   8   0        6.30        9.72      2.06 o 
   3   8   0      216.11      210.16      6.22 o 
   4   8   0        6.73        6.77      1.46 o 
   5   8   0       11.73       10.53      1.83 o 
   6   8   0       49.78       58.71      3.94 o 
   7   8   0       37.38       40.75      3.94 o 
  -1   9   0       38.75       35.72      3.94 o 
   0   9   0       41.33       36.73      3.94 o 
   1   9   0       63.44       75.95      5.13 o 
   2   9   0       55.69       48.83      3.85 o 
   3   9   0       10.04       11.99      2.01 o 
   4   9   0      123.99      120.50      6.05 o 
   5   9   0        9.86       13.18      2.20 o 
   6   9   0        2.79        3.30      1.46 o 
   1  10   0       17.86       13.09      2.38 o 
   2  10   0        2.43        4.12      1.56 o 
  -2 -10   1       12.56       13.55      2.56 o 
  -1 -10   1        3.44        2.65      1.28 o 
  -5  -9   1       31.22       33.51      3.39 o 
  -4  -9   1       16.82       21.51      2.56 o 
  -2  -9   1        8.52       10.25      2.11 o 
  -1  -9   1        2.98        4.12      1.46 o 
   0  -9   1       14.99       15.38      2.56 o 
   1  -9   1        0.46        0.73      1.10 o 
  -6  -8   1        2.33        2.11      1.19 o 
  -5  -8   1      114.49      121.68      6.05 o 
  -4  -8   1       63.18       62.03      3.76 o 
  -3  -8   1       86.33       92.29      3.51 o 
  -2  -8   1      283.84      286.26      7.94 o 
  -1  -8   1      146.37      144.16      7.34 o 
   0  -8   1      146.83      153.88      7.89 o 
   1  -8   1       54.59       51.67      4.03 o 
   2  -8   1       17.03       19.32      2.84 o 
   3  -8   1        1.36        1.83      1.28 o 
  -7  -7   1        2.02        2.01      1.37 o 
  -6  -7   1       11.91       16.39      2.29 o 
  -5  -7   1      180.91      187.94      7.90 o 
  -4  -7   1      430.43      422.98     14.67 o 
  -3  -7   1      377.80      382.73      9.87 o 
  -2  -7   1        2.54        3.10      0.78 o 
  -1  -7   1      208.91      207.58      5.95 o 
   0  -7   1      245.60      248.95     10.76 o 
   1  -7   1       16.13       15.01      2.29 o 
   2  -7   1        6.51        5.77      1.46 o 
   3  -7   1       15.44       19.32      2.84 o 
   4  -7   1      106.58      108.27      6.51 o 
  -7  -6   1       34.66       38.37      3.66 o 
  -6  -6   1       61.69       55.52      3.66 o 
  -5  -6   1       19.06       21.88      2.38 o 
  -4  -6   1      127.95      127.68      4.11 o 
  -3  -6   1       23.16       23.42      1.64 o 
  -2  -6   1        3.11        4.25      0.73 o 
  -1  -6   1       57.21       58.01      2.29 o 
   0  -6   1        4.11        3.88      0.68 o 
   1  -6   1       28.49       31.96      2.66 o 
   2  -6   1       44.03       57.62      3.94 o 
   3  -6   1      323.29      336.41     13.72 o 
   4  -6   1       98.76       95.53      5.68 o 
   5  -6   1        7.73        3.66      1.46 o 
  -8  -5   1        1.17        3.66      1.46 o 
  -7  -5   1      134.65      137.31      6.70 o 
  -6  -5   1       12.70       10.34      1.83 o 
  -5  -5   1      357.87      353.78     12.54 o 
  -4  -5   1      167.61      160.01      5.47 o 
  -3  -5   1      318.44      326.02      8.22 o 
  -2  -5   1      201.50      193.32      5.21 o 
  -1  -5   1       81.10       81.04      3.30 o 
   0  -5   1      223.04      227.45      6.00 o 
   1  -5   1      127.01      138.40      4.10 o 
   2  -5   1        9.84        8.79      1.56 o 
   3  -5   1        1.00        1.37      0.82 o 
   4  -5   1        7.65        9.25      1.83 o 
   5  -5   1        6.56       16.66      2.56 o 
   6  -5   1        0.92        0.82      0.92 o 
  -8  -4   1        4.12        5.13      1.56 o 
  -7  -4   1        5.46        5.40      1.46 o 
  -6  -4   1        0.74        0.37      0.73 o 
  -5  -4   1      103.72      104.65      3.50 o 
  -4  -4   1      112.10      115.20      3.57 o 
  -3  -4   1      962.77      967.70     21.95 o 
  -2  -4   1      449.00      431.28     10.22 o 
  -1  -4   1       44.16       41.69      1.56 o 
   0  -4   1     3323.95     3188.19     69.69 o 
   1  -4   1        5.12        5.77      1.10 o 
   2  -4   1     1011.44     1024.40     34.86 o 
   3  -4   1       76.64       65.46      4.45 o 
   4  -4   1      125.93      115.11      4.82 o 
   5  -4   1       30.23       32.24      2.24 o 
   6  -4   1        0.55        0.87      0.65 o 
   7  -4   1       84.85       81.93      5.22 o 
  -8  -3   1        3.98        4.94      1.65 o 
  -7  -3   1      199.33      179.17      8.08 o 
  -6  -3   1      585.86      587.96     19.81 o 
  -5  -3   1       33.31       30.78      1.69 o 
  -4  -3   1       10.58       11.16      1.00 o 
  -3  -3   1      333.07      317.12     10.68 o 
  -2  -3   1      157.70      174.18      4.53 o 
  -1  -3   1      985.39      964.96     21.49 o 
   0  -3   1     1146.67     1170.00     27.76 o 
   1  -3   1      144.73      150.55     11.41 o 
   2  -3   1     1574.38     1535.03     50.81 o 
   3  -3   1      429.99      431.50     10.93 o 
   4  -3   1      413.35      432.79     11.13 o 
   5  -3   1       75.88       72.28      2.30 o 
   6  -3   1       19.07       22.50      1.81 o 
   7  -3   1       34.01       34.52      2.20 o 
  -8  -2   1      178.55      179.51      8.54 o 
  -7  -2   1       90.59       89.56      5.13 o 
  -6  -2   1      107.56      120.61      5.78 o 
  -5  -2   1        0.34        0.37      0.28 o 
  -4  -2   1        7.13        5.09      0.50 o 
  -3  -2   1      945.69      993.18     22.36 o 
  -2  -2   1      525.88      542.59     14.74 o 
  -1  -2   1      395.23      380.69      8.78 o 
   0  -2   1     2597.88     2444.38     53.30 o 
   1  -2   1    17626.92    13861.21   1732.56 o 
   2  -2   1       74.46       67.65      4.54 o 
   3  -2   1      120.93      112.82      2.68 o 
   4  -2   1     1091.34     1097.75     20.54 o 
   5  -2   1       27.45       32.05      1.37 o 
   6  -2   1       54.18       57.19      2.06 o 
   7  -2   1       18.58       22.35      1.81 o 
  -8  -1   1        2.10        1.28      1.28 o 
  -7  -1   1       40.27       55.23      3.94 o 
  -6  -1   1       82.49       94.39      3.40 o 
  -5  -1   1       11.25        9.55      0.99 o 
  -4  -1   1      948.12      922.36     15.61 o 
  -3  -1   1     1026.53     1025.67     18.96 o 
  -2  -1   1      666.60      633.74     11.76 o 
  -1  -1   1      746.19      753.54     17.26 o 
   0  -1   1     2224.89     2233.26     40.28 o 
   1  -1   1      398.42      366.33      8.70 o 
   2  -1   1       58.35       59.52      1.98 o 
   3  -1   1      417.68      417.69      8.07 o 
   4  -1   1       62.68       63.08      1.81 o 
   5  -1   1      100.67      100.89      2.73 o 
   6  -1   1       30.10       30.00      1.38 o 
   7  -1   1      177.51      194.44      8.26 o 
   8  -1   1      243.72      262.75     10.84 o 
  -8   0   1        7.56        8.06      2.11 o 
  -7   0   1      190.08      193.72      8.81 o 
  -6   0   1      132.75      143.59      4.82 o 
  -5   0   1      225.68      233.20      8.74 o 
  -4   0   1       36.52       45.21      1.65 o 
  -3   0   1       35.16       23.91      1.38 o 
  -2   0   1     1545.20     1496.18     24.63 o 
  -1   0   1      368.41      371.26     15.59 o 
   0   0   1      259.13      266.15      9.12 o 
   1   0   1       39.15       35.90      1.07 o 
   2   0   1     1941.14     1944.16     44.53 o 
   3   0   1      883.13      894.26     16.45 o 
   4   0   1      152.91      168.58      3.68 o 
   5   0   1      146.37      150.09      3.50 o 
   6   0   1       27.22       27.77      1.68 o 
   7   0   1       95.34       99.93      5.13 o 
   8   0   1        3.50        5.49      1.56 o 
  -7   1   1      108.13      106.18      7.70 o 
  -6   1   1      103.23      109.14      3.95 o 
  -5   1   1        1.47        2.03      0.59 o 
  -4   1   1        7.65        9.56      0.71 o 
  -3   1   1      114.73       85.43      2.16 o 
  -2   1   1      661.12      681.10     17.10 o 
  -1   1   1      111.79      101.59      2.73 o 
   0   1   1      673.48      688.34     22.58 o 
   1   1   1      728.32      757.75     22.69 o 
   2   1   1     2368.85     2375.89     70.14 o 
   3   1   1       91.71       90.78      3.45 o 
   4   1   1     1127.21     1124.16     20.72 o 
   5   1   1       82.22       83.78      2.20 o 
   6   1   1       17.98       20.92      2.61 o 
   7   1   1       27.85       32.14      3.11 o 
   8   1   1       12.34        8.88      1.83 o 
  -7   2   1        3.58        4.94      1.46 o 
  -6   2   1      150.66      141.68      4.83 o 
  -5   2   1       91.99       96.55      3.53 o 
  -4   2   1      378.55      361.88      9.26 o 
  -3   2   1      390.00      373.59     12.39 o 
  -2   2   1        0.41        0.96      0.73 o 
   0   2   1      448.65      476.76     16.05 o 
   1   2   1       27.26       30.71      1.03 o 
   2   2   1      611.14      610.71     18.71 o 
   3   2   1     1016.89      937.72     28.40 o 
   4   2   1      251.26      241.35      5.84 o 
   5   2   1        8.42        7.35      1.00 o 
   6   2   1      536.44      530.87     18.70 o 
   7   2   1       11.45       13.37      1.83 o 
   8   2   1       10.23        9.61      1.83 o 
   9   2   1       34.30       40.75      3.94 o 
  -6   3   1       62.98       62.47      2.98 o 
  -5   3   1       89.27       84.02      3.31 o 
  -4   3   1      719.46      699.11     24.52 o 
  -3   3   1      269.04      278.93     10.69 o 
  -2   3   1      298.02      314.59     11.54 o 
  -1   3   1       57.73       47.14      2.48 o 
   0   3   1        0.46        1.56      0.46 o 
   1   3   1      102.97      100.45      2.86 o 
   2   3   1      109.81      108.95      2.96 o 
   3   3   1      596.80      619.82     14.00 o 
   4   3   1      236.65      269.88      6.48 o 
   5   3   1      616.14      605.35     19.42 o 
   6   3   1      490.44      499.65     12.72 o 
   7   3   1      373.62      363.85     13.18 o 
   8   3   1       19.23       22.71      2.66 o 
   9   3   1        4.66        5.77      1.74 o 
  -6   4   1       21.08       24.72      3.02 o 
  -5   4   1       32.36       28.48      3.02 o 
  -4   4   1        0.64        0.37      0.64 o 
  -3   4   1      393.79      392.35     14.68 o 
  -2   4   1      425.61      381.39     14.06 o 
  -1   4   1        5.27        7.96      1.19 o 
   0   4   1     2168.19     2061.27     67.50 o 
   1   4   1      331.81      336.11     13.65 o 
   2   4   1      144.89      142.37      3.90 o 
   3   4   1     2214.04     2338.70     51.37 o 
   4   4   1      316.69      316.17      7.67 o 
   5   4   1        0.65        2.11      0.73 o 
   6   4   1      258.58      245.59      9.20 o 
   7   4   1      357.05      356.51     12.90 o 
   8   4   1        0.26        1.83      1.01 o 
   9   4   1       31.80       30.13      3.30 o 
  -5   5   1        1.68        1.37      1.10 o 
  -4   5   1       47.90       40.76      3.30 o 
  -3   5   1      162.20      167.19      7.71 o 
  -2   5   1       38.79       38.93      2.84 o 
  -1   5   1      602.55      549.68     19.68 o 
   0   5   1      147.68      151.51      6.52 o 
   1   5   1       31.14       28.48      1.46 o 
   2   5   1      293.24      288.23     11.72 o 
   3   5   1        4.05        2.83      0.48 o 
   4   5   1      440.25      421.00     14.15 o 
   5   5   1       57.86       53.24      3.12 o 
   6   5   1        6.74        9.70      1.56 o 
   7   5   1      309.17      276.35     10.58 o 
   8   5   1      114.07      116.18      6.05 o 
  -4   6   1       69.62       69.09      4.86 o 
  -3   6   1       65.23       59.28      4.21 o 
  -2   6   1       56.93       55.71      3.85 o 
  -1   6   1       76.62       78.74      4.49 o 
   0   6   1      130.58      138.48      4.41 o 
   1   6   1       99.78      101.64      3.47 o 
   2   6   1      348.98      375.51      9.48 o 
   3   6   1       85.66       81.33      2.82 o 
   4   6   1      640.84      653.21     21.25 o 
   5   6   1        0.87        1.65      0.82 o 
   6   6   1       66.04       70.56      4.03 o 
   7   6   1      157.96      159.31      7.16 o 
   8   6   1       50.26       52.94      3.85 o 
  -4   7   1       76.51       68.45      4.95 o 
  -3   7   1       36.42       31.59      3.48 o 
  -2   7   1       49.63       47.27      3.66 o 
  -1   7   1      150.75      163.27      7.71 o 
   0   7   1      132.03      153.12      4.92 o 
   1   7   1       77.37       83.82      3.24 o 
   2   7   1       23.39       25.51      1.78 o 
   3   7   1       54.39       54.99      2.40 o 
   4   7   1        0.91        0.18      0.64 o 
   5   7   1       30.28       30.22      2.84 o 
   6   7   1       15.89       15.47      2.11 o 
   7   7   1       37.97       40.57      3.66 o 
   8   7   1       27.84       23.99      2.93 o 
  -2   8   1        9.31       10.71      2.11 o 
  -1   8   1        1.02        2.01      1.10 o 
   0   8   1      248.85      255.85      7.51 o 
   1   8   1      173.09      169.20      6.75 o 
   2   8   1       50.53       55.91      2.62 o 
   3   8   1        5.19        4.76      1.28 o 
   4   8   1       11.09        9.61      1.74 o 
   5   8   1       54.84       61.10      3.94 o 
   6   8   1        1.35        1.37      0.92 o 
   7   8   1       21.52       25.09      3.02 o 
  -1   9   1       13.14       13.37      2.47 o 
   0   9   1       67.77       60.56      4.49 o 
   1   9   1       20.49       23.17      2.24 o 
   2   9   1       28.76       29.88      5.77 o 
   3   9   1       60.45       60.83      3.94 o 
   4   9   1      152.17      152.12      7.06 o 
   5   9   1        1.14        1.37      1.19 o 
   6   9   1        0.53       -0.64      0.92 o 
   1  10   1       10.36       13.00      2.38 o 
   3  10   1       60.64       60.37      4.21 o 
   4  10   1        7.83        8.79      1.92 o 
  -3  -9   2      323.06      320.76     13.98 o 
  -2  -9   2      100.73      101.39      6.33 o 
  -1  -9   2        7.84        4.49      1.65 o 
   0  -9   2       65.25       66.15      4.95 o 
   1  -9   2       19.96       17.76      2.84 o 
  -6  -8   2        1.27        3.66      1.56 o 
  -5  -8   2       22.32       23.80      2.84 o 
  -4  -8   2       35.93       38.83      3.39 o 
  -3  -8   2       70.52       76.51      5.04 o 
  -2  -8   2       31.12       31.59      3.57 o 
  -1  -8   2        4.73        3.20      1.19 o 
   0  -8   2      141.35      131.66      7.16 o 
   1  -8   2       26.40       25.27      3.30 o 
   2  -8   2        2.92        4.12      1.46 o 
   3  -8   2       47.53       36.54      4.12 o 
  -6  -7   2       64.35       71.74      4.58 o 
  -5  -7   2      108.30      100.49      5.23 o 
  -4  -7   2      237.59      247.28      8.00 o 
  -3  -7   2       81.51       82.27      3.17 o 
  -2  -7   2        9.28       12.43      1.23 o 
  -1  -7   2       86.30       80.77      4.95 o 
   0  -7   2      186.64      188.94      8.82 o 
   1  -7   2       66.24       66.35      4.58 o 
   2  -7   2      120.23      129.05      6.97 o 
   3  -7   2       58.79       47.82      3.94 o 
   4  -7   2        8.12        9.70      2.20 o 
  -7  -6   2       26.18       27.93      3.20 o 
  -6  -6   2       11.69       12.08      2.01 o 
  -5  -6   2        0.63        1.10      0.92 o 
  -4  -6   2       82.59       77.23      3.03 o 
  -3  -6   2       83.26       83.31      3.08 o 
  -2  -6   2      116.93      118.09      3.77 o 
  -1  -6   2       11.45       10.56      1.03 o 
   0  -6   2        2.13        3.94      1.19 o 
   1  -6   2      503.79      513.22     19.33 o 
   2  -6   2       67.77       62.32      4.22 o 
   3  -6   2      113.03      113.36      6.24 o 
   4  -6   2       94.77       90.21      5.59 o 
   5  -6   2       15.48       14.01      2.38 o 
  -7  -5   2       20.79       28.29      3.39 o 
  -6  -5   2      324.95      315.48     12.06 o 
  -5  -5   2      325.66      344.29     12.52 o 
  -4  -5   2      220.38      224.64      6.28 o 
  -3  -5   2      189.24      186.54      5.30 o 
  -2  -5   2       57.91       54.94      2.14 o 
  -1  -5   2        2.58        4.08      0.87 o 
   0  -5   2      422.12      425.77     10.23 o 
   1  -5   2       64.53       67.56      4.03 o 
   2  -5   2       11.11       12.08      1.83 o 
   3  -5   2      251.66      262.56     11.04 o 
   4  -5   2       71.09       68.83      3.04 o 
   5  -5   2       50.62       49.78      7.56 o 
   6  -5   2       20.73       26.46      3.39 o 
  -7  -4   2      215.89      223.63      9.73 o 
  -6  -4   2       29.20       24.27      2.75 o 
  -5  -4   2       43.49       49.10      2.30 o 
  -4  -4   2       10.68        9.72      1.07 o 
  -3  -4   2       95.47       88.10      2.97 o 
  -2  -4   2     1119.92     1159.87     26.13 o 
  -1  -4   2      531.97      532.61     12.44 o 
   0  -4   2      342.22      368.58      8.81 o 
   1  -4   2     1805.16     1738.03     40.62 o 
   2  -4   2     2692.46     2473.38     72.51 o 
   3  -4   2      109.28      109.53      4.36 o 
   4  -4   2       35.33       30.86      4.49 o 
   5  -4   2       71.45       72.38      3.07 o 
   6  -4   2        1.54        1.83      0.71 o 
   7  -4   2       19.24       24.75      2.16 o 
  -7  -3   2       26.89       27.10      3.11 o 
  -6  -3   2       38.96       41.21      3.57 o 
  -5  -3   2        3.56        2.92      0.70 o 
  -4  -3   2        0.78        8.05      1.28 o 
  -3  -3   2      861.74      831.42     19.13 o 
  -2  -3   2       79.83       74.27      2.44 o 
  -1  -3   2      359.89      361.20      8.58 o 
   0  -3   2     1560.08     1500.64     49.75 o 
   1  -3   2      797.34      807.85     14.93 o 
   2  -3   2      933.50      910.30     21.67 o 
   3  -3   2      209.46      225.62      6.31 o 
   4  -3   2      314.06      316.53      8.57 o 
   5  -3   2       62.82       68.17      2.82 o 
   6  -3   2       36.75       35.71      2.20 o 
   7  -3   2       45.35       47.90      3.57 o 
  -7  -2   2       69.55       64.51      4.49 o 
  -6  -2   2      352.93      349.56      8.04 o 
  -5  -2   2      146.22      141.21      3.88 o 
  -4  -2   2      200.18      214.81      5.94 o 
  -3  -2   2        4.54       14.78      1.16 o 
  -2  -2   2      221.09      248.35      6.26 o 
  -1  -2   2       59.92       49.87      1.65 o 
   0  -2   2      463.14      495.99      9.29 o 
   1  -2   2      285.33      298.62      7.47 o 
   2  -2   2       12.17       19.50      2.38 o 
   3  -2   2     1293.33     1324.16     24.32 o 
   4  -2   2      978.40      944.16     17.73 o 
   5  -2   2       41.08       43.46      1.57 o 
   6  -2   2      216.47      229.48      6.75 o 
   7  -2   2       77.07       80.10      3.30 o 
   8  -2   2       18.91       21.42      2.75 o 
  -7  -1   2       69.67       72.48      4.86 o 
  -6  -1   2      264.51      270.22     19.03 o 
  -5  -1   2       58.51       57.44      3.78 o 
  -4  -1   2      308.23      318.22     10.31 o 
  -3  -1   2      106.61       92.47      3.01 o 
  -2  -1   2        0.57        2.62      0.48 o 
  -1  -1   2       85.70       70.97      2.16 o 
   0  -1   2      407.97      371.20     12.74 o 
   1  -1   2       81.10       77.85      2.31 o 
   2  -1   2       87.34       84.71      2.84 o 
   3  -1   2      698.89      708.79     13.25 o 
   4  -1   2        0.77        1.00      0.30 o 
   5  -1   2      143.67      132.98      3.25 o 
   6  -1   2       32.93       34.11      1.89 o 
   7  -1   2        0.19        0.44      0.64 o 
  -7   0   2        0.49        0.46      1.19 o 
  -6   0   2        2.51        3.33      0.81 o 
  -5   0   2      217.47      204.68      6.80 o 
  -4   0   2      183.24      189.17      4.72 o 
  -3   0   2     1069.08     1122.97     22.14 o 
  -2   0   2     1584.70     1611.19     35.80 o 
  -1   0   2        2.38        1.95      0.59 o 
   0   0   2     4133.81     4362.90    195.71 o 
   1   0   2     1306.95     1338.54     43.66 o 
   2   0   2      529.66      542.87     10.05 o 
   3   0   2       51.30       50.31      2.06 o 
   4   0   2      238.44      238.21      4.91 o 
   5   0   2       22.28       24.22      1.04 o 
   6   0   2       11.83       15.98      1.72 o 
   7   0   2      273.90      296.63      8.02 o 
   8   0   2        8.64       10.98      1.92 o 
  -7   1   2        4.60        5.90      2.01 o 
  -6   1   2       39.68       41.32      3.11 o 
  -5   1   2        2.70        4.54      0.88 o 
  -4   1   2      115.06      125.69      4.12 o 
  -3   1   2     1661.21     1772.72     39.70 o 
  -2   1   2       26.72       32.63      1.28 o 
  -1   1   2      150.09      149.53      4.06 o 
   0   1   2     1542.38     1689.64     55.06 o 
   1   1   2        1.58        0.73      0.27 o 
   2   1   2     1329.18     1392.23     30.45 o 
   3   1   2     1276.52     1282.78     28.12 o 
   4   1   2     1219.72     1249.91     22.95 o 
   5   1   2      336.57      343.88      8.57 o 
   6   1   2      324.96      340.36      8.71 o 
   7   1   2      394.96      417.94     10.66 o 
   8   1   2       97.94      109.19      5.59 o 
   9   1   2        0.15        0.92      1.10 o 
  -6   2   2       21.91       23.37      3.80 o 
  -5   2   2       69.03       65.54      2.93 o 
  -4   2   2       94.19       94.24      3.43 o 
  -3   2   2        6.52        5.90      0.81 o 
  -2   2   2      266.64      230.52      8.86 o 
  -1   2   2      212.36      234.27      8.67 o 
   0   2   2       96.77      116.84      4.69 o 
   1   2   2     2232.72     2209.19     71.45 o 
   2   2   2      181.79      186.90      4.50 o 
   3   2   2      796.05      821.90     25.02 o 
   4   2   2     4439.39     4670.01    137.46 o 
   5   2   2       23.49       22.99      2.01 o 
   6   2   2       90.74       90.22      3.13 o 
   7   2   2      607.27      634.53     22.59 o 
   8   2   2      198.53      195.61      8.27 o 
   9   2   2        0.35        1.74      1.19 o 
  -6   3   2      131.96      115.74      6.33 o 
  -5   3   2       12.22       12.72      2.01 o 
  -4   3   2      127.65      114.23      5.69 o 
  -3   3   2      487.81      474.67     17.30 o 
  -2   3   2      456.61      449.68     16.11 o 
  -1   3   2      258.41      237.91      9.04 o 
   0   3   2     1250.81     1318.02     43.38 o 
   1   3   2        0.44        1.37      0.37 o 
   2   3   2      305.60      319.27      7.63 o 
   3   3   2      220.06      191.03      6.92 o 
   4   3   2       26.74       30.78      1.92 o 
   5   3   2      118.46      112.64      4.68 o 
   6   3   2       88.62       83.45      4.03 o 
   7   3   2       89.18       84.90      3.20 o 
   8   3   2      284.08      288.69     11.13 o 
   9   3   2       41.68       37.55      3.57 o 
  -5   4   2       19.44       17.49      2.38 o 
  -4   4   2      233.17      209.91      9.19 o 
  -3   4   2      291.63      298.09     11.78 o 
  -2   4   2      262.92      284.23     11.05 o 
  -1   4   2      195.97      204.86      8.19 o 
   0   4   2     1622.41     1784.84     58.62 o 
   1   4   2     1013.36     1033.89     34.28 o 
   2   4   2       18.51       13.10      0.88 o 
   3   4   2      260.66      326.76     11.16 o 
   4   4   2      164.00      151.05      5.98 o 
   5   4   2      322.88      318.59     11.07 o 
   6   4   2       32.68       29.40      2.20 o 
   7   4   2       45.04       38.75      2.84 o 
   8   4   2       81.70       81.84      4.58 o 
   9   4   2       32.77       26.65      3.02 o 
  -5   5   2        0.50        1.56      1.10 o 
  -4   5   2        3.51        4.21      1.37 o 
  -3   5   2      141.07      135.62      6.70 o 
  -2   5   2        0.26        0.09      0.64 o 
  -1   5   2      217.93      224.78      9.20 o 
   0   5   2     1002.90      934.46     31.79 o 
   1   5   2      302.61      331.93     12.18 o 
   2   5   2      402.10      420.57     10.27 o 
   3   5   2      233.49      234.44      6.15 o 
   4   5   2      399.05      378.09     13.03 o 
   5   5   2        0.30       -0.37      0.46 o 
   6   5   2        4.59        5.86      1.19 o 
   7   5   2       98.78       98.02      5.04 o 
   8   5   2       26.67       21.15      2.56 o 
   9   5   2        2.23        3.66      1.37 o 
  -4   6   2        6.70        5.49      1.65 o 
  -3   6   2       70.65       56.17      4.12 o 
  -2   6   2       19.53       16.66      2.29 o 
  -1   6   2       17.62       18.95      2.29 o 
   0   6   2        0.77        1.92      0.92 o 
   1   6   2      346.60      356.11      9.26 o 
   2   6   2       98.42       97.94      3.37 o 
   3   6   2      205.75      205.14      5.72 o 
   4   6   2       59.38       46.01      3.02 o 
   5   6   2        1.58        0.82      0.73 o 
   6   6   2      313.27      322.32     11.88 o 
   7   6   2       46.96       43.69      3.21 o 
   8   6   2        9.68        8.24      1.74 o 
  -3   7   2       22.21       28.38      3.57 o 
  -2   7   2        5.02        4.21      1.37 o 
  -1   7   2        0.90        1.19      0.82 o 
   0   7   2       61.72       59.47      3.85 o 
   1   7   2      131.35      134.86      8.49 o 
   2   7   2        0.34        0.46      0.52 o 
   3   7   2       25.40       27.02      4.12 o 
   4   7   2      131.81      131.04      6.06 o 
   5   7   2      157.33      168.44      7.34 o 
   6   7   2       15.73       11.44      1.83 o 
   7   7   2        3.72        4.76      1.37 o 
   8   7   2      140.41      131.16      6.60 o 
  -2   8   2      141.10      124.92      7.06 o 
  -1   8   2       37.30       30.31      3.39 o 
   0   8   2      191.47      200.83      6.39 o 
   1   8   2       93.98       99.65      3.86 o 
   2   8   2        3.89        3.60      0.84 o 
   3   8   2      152.09      161.07      7.34 o 
   4   8   2      121.76      130.06      6.24 o 
   5   8   2       12.10        9.43      1.74 o 
   6   8   2        0.21        0.00      0.82 o 
   7   8   2       86.40       89.63      5.22 o 
   0   9   2       24.66       25.43      3.71 o 
   1   9   2       77.65       86.02      6.28 o 
   2   9   2      276.07      287.19      9.93 o 
   3   9   2       17.80       19.50      2.65 o 
   4   9   2       48.45       53.13      3.85 o 
   5   9   2      203.82      194.75      8.63 o 
   6   9   2       73.36       59.19      4.21 o 
   2  10   2       24.20       24.81      3.20 o 
   3  10   2       60.23       58.26      4.31 o 
  -3  -9   3       29.29       27.38      3.66 o 
  -2  -9   3       22.44       22.71      3.30 o 
  -1  -9   3        0.22        0.73      1.10 o 
   0  -9   3       28.23       25.91      3.66 o 
   1  -9   3       24.04       16.21      2.84 o 
  -5  -8   3        1.17        2.29      1.28 o 
  -3  -8   3       61.38       56.71      4.49 o 
  -2  -8   3       93.31       99.28      6.14 o 
  -1  -8   3       80.71       92.02      5.87 o 
   0  -8   3       40.55       42.68      4.40 o 
   1  -8   3       12.35        9.89      2.20 o 
   2  -8   3       49.35       54.77      4.49 o 
   3  -8   3       27.57       17.67      2.93 o 
  -6  -7   3       15.97       20.60      2.84 o 
  -5  -7   3      118.30      119.11      6.05 o 
  -4  -7   3       72.30       80.27      4.49 o 
  -3  -7   3      121.30      119.21      5.64 o 
  -2  -7   3       18.07       19.41      2.75 o 
  -1  -7   3       12.86       14.28      2.29 o 
   0  -7   3       73.36       77.53      5.04 o 
   1  -7   3      165.30      159.64      8.17 o 
   2  -7   3       57.67       54.42      4.31 o 
   3  -7   3       15.94       18.13      2.84 o 
   4  -7   3       85.53       86.15      5.87 o 
  -6  -6   3      173.45      195.65      8.72 o 
  -5  -6   3        5.70        4.67      1.37 o 
  -4  -6   3       43.17       44.24      2.29 o 
  -3  -6   3        4.13        5.71      1.97 o 
  -2  -6   3        0.81        0.81      0.50 o 
  -1  -6   3      204.29      214.15      9.56 o 
   0  -6   3       70.75       73.33      4.58 o 
   1  -6   3      153.44      134.22      6.89 o 
   2  -6   3      427.28      404.17     16.15 o 
   3  -6   3      620.19      577.31     22.03 o 
   4  -6   3      157.07      150.68      7.89 o 
   5  -6   3       11.89       13.27      2.47 o 
  -6  -5   3       91.59       89.92      5.32 o 
  -5  -5   3       26.85       27.32      2.07 o 
  -4  -5   3       70.92       73.55      5.04 o 
  -3  -5   3      135.81      128.87      5.83 o 
  -2  -5   3      283.76      285.45      7.51 o 
  -1  -5   3       25.30       29.33      1.50 o 
   0  -5   3      199.76      197.06      8.64 o 
   1  -5   3       91.91       87.68      4.86 o 
   2  -5   3        6.34        8.02      1.03 o 
   3  -5   3      280.88      268.50     10.17 o 
   4  -5   3       45.78       41.30      2.26 o 
   5  -5   3       34.81       37.46      2.42 o 
   6  -5   3       37.13       41.10      2.80 o 
  -7  -4   3       22.62       22.34      3.02 o 
  -6  -4   3       60.06       54.14      3.94 o 
  -5  -4   3      207.38      211.24      6.39 o 
  -4  -4   3      185.07      188.01      7.44 o 
  -3  -4   3      233.68      230.38      6.39 o 
  -2  -4   3       66.40       57.14      2.22 o 
  -1  -4   3        0.55        0.09      0.55 o 
   0  -4   3      301.73      284.40      9.73 o 
   1  -4   3        3.60        6.21      1.60 o 
   2  -4   3       71.90       87.20      3.16 o 
   3  -4   3        2.20        2.56      0.65 o 
   4  -4   3      293.48      289.75      8.23 o 
   5  -4   3       66.22       66.89      5.22 o 
   6  -4   3        0.90        1.35      0.74 o 
   7  -4   3      106.49      107.62      6.33 o 
  -7  -3   3        0.48        0.64      1.19 o 
  -6  -3   3       75.32       80.83      5.22 o 
  -5  -3   3       74.93       64.09      2.85 o 
  -4  -3   3        1.12        1.65      0.58 o 
  -3  -3   3      548.55      541.21     13.35 o 
  -2  -3   3       25.76       32.79      1.69 o 
  -1  -3   3       44.18       59.26      2.11 o 
   0  -3   3      874.07      840.02     15.63 o 
   1  -3   3      378.48      355.79      6.91 o 
   2  -3   3        6.30        5.59      0.77 o 
   3  -3   3      176.16      173.44      7.54 o 
   4  -3   3      356.12      350.53     12.41 o 
   5  -3   3        1.24        2.25      1.10 o 
   6  -3   3       19.49       21.14      1.86 o 
   7  -3   3       12.09       13.43      4.30 o 
  -7  -2   3       13.35       16.48      2.65 o 
  -6  -2   3        5.27        7.35      0.98 o 
  -5  -2   3       10.71        9.90      1.23 o 
  -4  -2   3      314.84      289.30      7.83 o 
  -3  -2   3      156.92      167.02      4.92 o 
  -2  -2   3      178.18      161.42      4.56 o 
  -1  -2   3      386.89      406.97      9.77 o 
   0  -2   3       56.73       65.68      1.65 o 
   1  -2   3     1181.62     1201.20     21.96 o 
   2  -2   3      119.48      104.26      3.86 o 
   3  -2   3        4.75        5.85      0.39 o 
   4  -2   3      707.86      709.27     47.60 o 
   5  -2   3       54.72       57.45      2.46 o 
   6  -2   3        0.30        0.41      0.48 o 
   7  -2   3      118.62      121.06      6.33 o 
   8  -2   3       64.58       70.54      4.67 o 
  -7  -1   3       18.23       20.14      3.11 o 
  -6  -1   3       85.75       98.67      6.00 o 
  -5  -1   3       33.05       35.78      1.84 o 
  -4  -1   3       37.57       41.97      1.80 o 
  -3  -1   3      899.80      941.06     21.77 o 
  -2  -1   3     1694.17     1796.16     40.03 o 
  -1  -1   3      271.29      273.47      6.85 o 
   0  -1   3      210.41      181.74      3.78 o 
   1  -1   3      290.96      283.64      7.17 o 
   2  -1   3      664.72      636.23     11.82 o 
   3  -1   3      697.54      695.67     12.99 o 
   4  -1   3      305.30      302.19      6.51 o 
   5  -1   3      203.60      213.45      4.71 o 
   6  -1   3      263.87      281.88      9.94 o 
   7  -1   3      238.51      244.22     10.29 o 
   8  -1   3      194.10      218.32      9.73 o 
  -6   0   3        2.87        2.94      1.10 o 
  -5   0   3        2.09        2.66      0.77 o 
  -4   0   3      292.59      282.11      6.68 o 
  -3   0   3      407.17      428.14      9.34 o 
  -2   0   3      240.48      249.37      6.60 o 
  -1   0   3      659.83      652.75     15.18 o 
   0   0   3     2222.98     2274.51     49.99 o 
   1   0   3      217.75      182.69      6.93 o 
   2   0   3      327.19      315.18      6.15 o 
   3   0   3       88.83      102.09      2.33 o 
   4   0   3      471.73      491.93      9.47 o 
   5   0   3      967.06     1004.46     18.84 o 
   6   0   3       23.53       20.80      2.56 o 
   7   0   3      101.55      112.05      3.86 o 
   8   0   3      296.72      316.58     12.97 o 
  -6   1   3       81.40       76.46      3.52 o 
  -5   1   3      116.60      120.01      4.38 o 
  -4   1   3        1.74        2.47      0.71 o 
  -3   1   3      336.43      311.53      7.18 o 
  -2   1   3      344.44      340.62      9.01 o 
  -1   1   3      537.35      554.34     11.33 o 
   0   1   3     2876.86     2985.55     97.02 o 
   1   1   3     1241.74     1148.87     37.94 o 
   2   1   3       75.28       68.91      2.04 o 
   3   1   3      170.07      171.97      4.26 o 
   4   1   3      652.49      607.42     11.53 o 
   5   1   3        4.35        5.01      0.49 o 
   6   1   3       27.70       33.10      1.69 o 
   7   1   3      112.06      120.50      4.02 o 
   8   1   3       47.41       50.48      2.54 o 
  -6   2   3      171.30      176.12      6.10 o 
  -5   2   3        9.91       10.79      2.01 o 
  -4   2   3       23.66       24.49      1.93 o 
  -3   2   3      447.30      427.53     10.90 o 
  -2   2   3       95.69       94.87      4.68 o 
  -1   2   3       17.81       14.14      1.23 o 
   0   2   3       70.61       86.99      3.08 o 
   1   2   3     3087.60     3334.22    132.50 o 
   2   2   3      593.72      640.95     15.14 o 
   3   2   3       53.52       45.67      1.47 o 
   4   2   3       91.33       68.84      3.12 o 
   5   2   3       95.13       93.31      3.95 o 
   6   2   3      469.39      459.14     11.26 o 
   7   2   3       12.85       15.50      1.83 o 
   8   2   3        3.78        5.47      1.00 o 
   9   2   3       42.48       41.85      3.66 o 
  -5   3   3        0.28        0.18      0.82 o 
  -4   3   3       58.70       55.25      3.76 o 
  -3   3   3      203.88      212.57      9.01 o 
  -2   3   3      168.82      147.93      6.62 o 
  -1   3   3       23.18       23.26      1.92 o 
   0   3   3      960.61     1013.69     33.99 o 
   1   3   3     1228.84     1445.23     47.43 o 
   2   3   3       76.67       86.16      4.54 o 
   3   3   3      327.42      326.39      7.78 o 
   4   3   3       74.49       70.90      3.30 o 
   5   3   3      122.49      111.73      4.68 o 
   6   3   3        1.74        1.65      0.73 o 
   7   3   3       18.80       18.15      1.83 o 
   8   3   3      161.15      162.35      5.21 o 
   9   3   3       17.93       18.31      2.47 o 
  -5   4   3       58.19       62.02      4.40 o 
  -4   4   3       17.37       18.86      2.47 o 
  -3   4   3        3.55        2.65      1.01 o 
  -2   4   3      526.62      536.09     19.52 o 
  -1   4   3       92.27       79.25      4.22 o 
   0   4   3       31.73       21.71      1.74 o 
   1   4   3      105.91       96.67      4.31 o 
   2   4   3      175.07      156.30      4.38 o 
   3   4   3      212.43      224.73     12.06 o 
   4   4   3      358.03      360.43     12.38 o 
   5   4   3       40.51       42.05      2.57 o 
   6   4   3       19.22       15.47      1.74 o 
   7   4   3      529.49      511.76     17.29 o 
   8   4   3       12.76       11.83      2.52 o 
   9   4   3        0.21        0.73      1.01 o 
  -4   5   3       42.21       28.85      3.21 o 
  -3   5   3       44.48       41.40      3.30 o 
  -2   5   3        1.74        0.82      0.73 o 
  -1   5   3        1.94        1.92      0.82 o 
   0   5   3      111.44      126.44      5.78 o 
   1   5   3      291.62      289.33     10.88 o 
   2   5   3      664.46      707.82     31.87 o 
   3   5   3      162.70      178.35      4.96 o 
   4   5   3      258.39      249.93      9.39 o 
   5   5   3      228.10      216.26      8.37 o 
   6   5   3      113.58      117.15      5.41 o 
   7   5   3        6.69        4.30      1.19 o 
   8   5   3        0.18       -0.27      0.73 o 
   9   5   3       64.21       73.93      4.58 o 
  -3   6   3        0.33       -0.92      0.73 o 
  -2   6   3        2.11        2.11      1.10 o 
  -1   6   3      159.72      166.06      7.71 o 
   0   6   3       28.48       37.00      2.84 o 
   1   6   3      529.23      536.42     19.16 o 
   2   6   3       61.20       64.35      2.65 o 
   3   6   3       11.77       10.87      1.08 o 
   4   6   3      932.26      963.53     30.80 o 
   5   6   3      112.65      118.70      5.60 o 
   6   6   3        9.04        8.15      1.46 o 
   7   6   3       49.83       52.21      3.48 o 
   8   6   3       72.58       78.62      4.67 o 
   9   6   3        0.27        0.37      1.01 o 
  -3   7   3      103.79      108.07      6.60 o 
  -2   7   3      111.10      110.02      6.42 o 
  -1   7   3       23.76       24.63      2.84 o 
   0   7   3       58.18       59.10      3.94 o 
   1   7   3        6.86        4.78      0.91 o 
   2   7   3       19.40       19.67      1.67 o 
   3   7   3      435.60      459.77     16.34 o 
   4   7   3       15.34       14.47      2.20 o 
   5   7   3       57.01       48.38      3.39 o 
   6   7   3      336.47      294.06     11.32 o 
   7   7   3      156.61      162.14      7.43 o 
   8   7   3       32.62       24.91      2.93 o 
  -1   8   3        6.69        8.97      2.01 o 
   0   8   3       31.26       32.78      3.39 o 
   1   8   3       59.88       56.37      2.81 o 
   2   8   3      185.04      194.16      9.00 o 
   3   8   3       84.02       81.85      4.95 o 
   4   8   3      153.12      159.13      7.53 o 
   5   8   3      243.01      247.04     10.20 o 
   6   8   3       31.68       24.36      2.84 o 
   7   8   3       85.94       81.66      4.95 o 
   8   8   3       19.09       20.69      2.75 o 
   0   9   3      103.10       97.37      7.93 o 
   1   9   3       14.42       15.74      1.81 o 
   2   9   3        3.94        5.86      1.74 o 
   3   9   3       62.97       67.98      4.58 o 
   4   9   3      133.06      147.49      7.43 o 
   5   9   3        0.49       -0.27      1.01 o 
   6   9   3        0.22        1.28      1.19 o 
   7   9   3       48.53       41.67      4.03 o 
   3  10   3        1.05        0.18      1.28 o 
   4  10   3       33.41       33.79      3.75 o 
  -1  -9   4        0.09       -0.73      1.01 o 
   0  -9   4        0.84        0.73      1.28 o 
  -3  -8   4       68.38       68.62      5.22 o 
  -2  -8   4       24.18       25.82      3.48 o 
  -1  -8   4       11.03        9.52      2.20 o 
   0  -8   4      129.85      115.20      7.06 o 
   1  -8   4       28.74       25.46      3.57 o 
   2  -8   4       33.08       36.45      4.30 o 
   3  -8   4       91.00       82.21      5.96 o 
  -5  -7   4       25.88       31.68      3.48 o 
  -4  -7   4        0.19        0.37      0.92 o 
  -3  -7   4       67.61       67.53      4.86 o 
  -2  -7   4       41.76       42.31      4.30 o 
  -1  -7   4       62.05       55.98      4.40 o 
   0  -7   4      161.45      167.69      8.72 o 
   1  -7   4      163.76      150.07      8.08 o 
   2  -7   4       28.01       28.75      3.57 o 
   3  -7   4       35.25       27.75      3.66 o 
   4  -7   4      142.65      131.26      7.70 o 
  -5  -6   4       16.98       19.59      2.75 o 
  -4  -6   4      102.29      104.04      4.02 o 
  -3  -6   4       53.54       49.48      2.42 o 
  -2  -6   4        0.46        0.18      0.64 o 
  -1  -6   4        5.02        6.96      1.65 o 
   0  -6   4        0.60        1.83      0.92 o 
   1  -6   4       57.77       56.81      4.21 o 
   2  -6   4        0.21        0.82      0.92 o 
   3  -6   4        0.17        0.23      0.69 o 
   4  -6   4       79.32       75.32      3.48 o 
   5  -6   4       79.97       79.30      5.18 o 
  -6  -5   4       18.49       27.28      3.39 o 
  -5  -5   4       76.79       81.97      6.37 o 
  -4  -5   4       70.29       73.97      3.18 o 
  -3  -5   4       80.21       81.24      3.23 o 
  -2  -5   4      323.08      324.33      8.57 o 
  -1  -5   4      146.31      153.50      7.53 o 
   0  -5   4       20.57       23.17      2.84 o 
   1  -5   4      213.85      209.02      6.20 o 
   2  -5   4       15.35       16.43      1.52 o 
   3  -5   4        0.20        0.64      0.48 o 
   4  -5   4       66.84       73.19      5.09 o 
   5  -5   4       45.19       43.85      2.84 o 
   6  -5   4        7.65        9.61      1.45 o 
  -6  -4   4        7.93       11.17      2.29 o 
  -5  -4   4        0.61        0.63      0.64 o 
  -4  -4   4      115.35      115.70      5.69 o 
  -3  -4   4      590.12      574.20     18.33 o 
  -2  -4   4      187.30      186.47      5.43 o 
  -1  -4   4      201.96      184.93      5.19 o 
   0  -4   4      567.54      556.48     17.39 o 
   1  -4   4        1.26        1.25      0.42 o 
   2  -4   4      118.80      125.45      4.19 o 
   3  -4   4        0.28        0.05      0.39 o 
   4  -4   4        0.22        0.23      0.45 o 
   5  -4   4      111.17      109.72      8.90 o 
   6  -4   4        3.76        4.00      0.96 o 
   7  -4   4        4.36        7.10      1.26 o 
  -6  -3   4       10.98       12.45      1.38 o 
  -5  -3   4       45.15       55.28      2.78 o 
  -4  -3   4        7.54        6.71      1.51 o 
  -3  -3   4       56.86       62.15      2.70 o 
  -2  -3   4      656.76      687.16     16.36 o 
  -1  -3   4      672.00      678.92     15.94 o 
   0  -3   4      109.45      113.12      2.70 o 
   1  -3   4      483.89      475.96     11.81 o 
   2  -3   4      219.18      222.70      6.30 o 
   3  -3   4       11.95       12.45      2.75 o 
   4  -3   4      444.24      425.90     16.26 o 
   5  -3   4       25.18       23.42      2.52 o 
   6  -3   4       21.24       23.34      1.99 o 
   7  -3   4      107.66      107.18      6.05 o 
  -6  -2   4      208.11      227.49      6.23 o 
  -5  -2   4       22.64       19.48      1.69 o 
  -4  -2   4        2.96        2.03      0.64 o 
  -3  -2   4      363.99      365.71      9.58 o 
  -2  -2   4       38.40       44.37      3.76 o 
  -1  -2   4       15.01       14.44      0.70 o 
   0  -2   4      319.75      285.77      5.82 o 
   1  -2   4     1100.26     1147.21     27.04 o 
   2  -2   4      209.82      191.89      9.07 o 
   3  -2   4      171.86      165.60      4.97 o 
   4  -2   4      137.93      139.40      4.45 o 
   5  -2   4      315.55      311.74      9.35 o 
   6  -2   4      301.20      301.68      8.59 o 
   7  -2   4        8.10        7.05      1.65 o 
   8  -2   4       49.35       49.46      3.94 o 
  -6  -1   4       57.18       54.68      3.21 o 
  -5  -1   4      135.29      123.66      3.94 o 
  -4  -1   4      266.81      277.85      7.89 o 
  -3  -1   4      101.33       84.25      6.01 o 
  -2  -1   4      286.38      262.57      7.14 o 
  -1  -1   4       10.10        7.19      0.46 o 
   0  -1   4      556.97      557.88     11.40 o 
   1  -1   4     1187.56     1117.64     58.20 o 
   2  -1   4      181.97      198.39      7.41 o 
   3  -1   4       37.38       33.34      1.04 o 
   4  -1   4      200.59      181.97      3.94 o 
   5  -1   4      137.28      133.14      4.31 o 
   6  -1   4       27.95       35.93      2.66 o 
   7  -1   4       58.34       58.82      4.03 o 
   8  -1   4       88.74       88.72      5.41 o 
  -6   0   4      108.63      103.36      4.31 o 
  -5   0   4      188.72      196.11      6.39 o 
  -4   0   4        0.32       -0.41      0.39 o 
  -3   0   4      160.12      160.81      4.40 o 
  -2   0   4     1075.95     1058.42     24.84 o 
  -1   0   4      219.55      226.74      6.16 o 
   0   0   4      337.89      340.47     12.77 o 
   1   0   4      366.96      373.00     13.53 o 
   2   0   4     1293.72     1430.49     57.25 o 
   3   0   4      225.83      212.47      4.44 o 
   4   0   4        2.82        2.24      0.40 o 
   5   0   4        2.97        4.60      0.89 o 
   6   0   4        1.26        0.37      0.64 o 
   7   0   4      286.70      298.95     12.33 o 
   8   0   4        4.42        6.32      1.74 o 
   9   0   4        5.69        7.32      1.83 o 
  -6   1   4       10.18       14.21      1.78 o 
  -5   1   4        1.44        2.29      0.87 o 
  -4   1   4       80.36       80.25      3.44 o 
  -3   1   4      256.44      245.34      6.13 o 
  -2   1   4      384.60      362.98      8.18 o 
  -1   1   4       28.83       28.67      2.20 o 
   0   1   4      564.06      577.82     20.21 o 
   1   1   4     3109.68     3424.71    111.30 o 
   2   1   4     1335.62     1414.94     46.61 o 
   3   1   4      102.07       97.89      2.82 o 
   4   1   4      540.98      527.33     10.19 o 
   5   1   4        0.58        1.48      0.32 o 
   6   1   4       15.67       15.22      1.25 o 
   7   1   4        8.44        8.29      1.01 o 
   8   1   4        0.20        0.82      0.92 o 
   9   1   4       49.15       57.25      4.40 o 
  -5   2   4       17.30       17.21      2.47 o 
  -4   2   4       76.53       75.06      4.67 o 
  -3   2   4       40.01       40.21      3.11 o 
  -2   2   4       70.49       70.47      3.17 o 
  -1   2   4      514.63      532.89     19.89 o 
   0   2   4        5.45        1.93      0.52 o 
   1   2   4       41.61       32.44      2.11 o 
   2   2   4       92.59      100.43      4.31 o 
   3   2   4      174.76      158.56      4.23 o 
   4   2   4     1609.73     1764.42     38.87 o 
   5   2   4      346.41      343.15     11.45 o 
   6   2   4       19.03       18.48      3.66 o 
   7   2   4       56.98       57.78      4.31 o 
   8   2   4      341.12      354.00      9.45 o 
  -5   3   4      137.34      131.15      7.15 o 
  -4   3   4       18.56       18.49      2.47 o 
  -3   3   4       19.93       20.23      2.47 o 
  -2   3   4       85.47       90.59      4.95 o 
  -1   3   4      104.01      105.05      5.23 o 
   0   3   4       46.13       60.30      3.48 o 
   1   3   4       76.48       67.97      3.49 o 
   2   3   4       34.13       40.05      1.73 o 
   3   3   4      935.32      986.66     22.27 o 
   4   3   4      335.67      380.68     12.84 o 
   5   3   4       90.96       88.88      4.04 o 
   6   3   4      296.40      288.49     10.22 o 
   7   3   4      157.52      156.35      5.19 o 
   8   3   4        0.92        1.52      0.70 o 
   9   3   4        0.79        1.15      1.05 o 
  -4   4   4      175.28      154.19      7.80 o 
  -3   4   4      305.62      332.88     13.62 o 
  -2   4   4       15.93       10.89      1.74 o 
  -1   4   4       57.79       62.59      3.85 o 
   0   4   4      738.80      785.97     27.27 o 
   1   4   4      158.70      168.06      6.98 o 
   2   4   4      592.11      628.88     21.47 o 
   3   4   4        4.16        3.74      0.54 o 
   4   4   4        7.80        6.41      1.19 o 
   5   4   4      617.41      611.94     19.86 o 
   6   4   4        1.98        1.19      0.64 o 
   7   4   4        1.31        2.11      0.92 o 
   8   4   4       50.11       50.78      2.55 o 
   9   4   4       12.10       13.49      1.58 o 
  -4   5   4       78.68       74.13      5.13 o 
  -3   5   4      297.63      318.75     13.43 o 
  -2   5   4      203.27      226.05     10.01 o 
  -1   5   4      152.48      158.52      7.34 o 
   0   5   4      372.85      379.62     14.39 o 
   1   5   4      329.69      334.84     12.54 o 
   2   5   4       32.08       32.24      2.20 o 
   3   5   4      182.04      177.41      5.05 o 
   4   5   4     1007.55     1042.91     32.94 o 
   5   5   4        7.89       10.07      1.65 o 
   6   5   4       46.26       36.92      2.66 o 
   7   5   4      430.52      416.74     14.67 o 
   8   5   4      100.67       88.29      4.77 o 
   9   5   4        8.64        6.35      1.22 o 
  -3   6   4       75.50       70.10      4.95 o 
  -2   6   4        8.48        7.23      1.65 o 
  -1   6   4        4.29        4.39      1.19 o 
   0   6   4        1.91        2.38      0.92 o 
   1   6   4       95.59       91.42      4.77 o 
   2   6   4       99.93      101.15      3.64 o 
   3   6   4      429.65      453.17     11.39 o 
   4   6   4      745.41      728.37     24.16 o 
   5   6   4      285.47      292.22     11.14 o 
   6   6   4      284.78      273.17     10.49 o 
   7   6   4      173.61      150.74      6.89 o 
   8   6   4       98.42       85.35      4.77 o 
   9   6   4        1.10        4.12      1.37 o 
  -2   7   4       31.72       30.68      3.57 o 
  -1   7   4        0.71        0.64      1.01 o 
   0   7   4       45.93       51.84      3.76 o 
   1   7   4      144.01      154.25      7.25 o 
   2   7   4       20.31       20.27      1.74 o 
   3   7   4       16.51       19.78      2.66 o 
   4   7   4      135.15      133.23      6.61 o 
   5   7   4      110.84      112.25      5.87 o 
   6   7   4        0.40       -0.09      0.73 o 
   7   7   4       10.83       14.56      2.29 o 
   8   7   4      116.23      117.36      6.05 o 
  -1   8   4       16.12       10.71      2.20 o 
   0   8   4       37.53       36.54      3.75 o 
   1   8   4       32.14       30.58      6.91 o 
   2   8   4       15.53       15.27      2.56 o 
   3   8   4      198.82      193.41      8.91 o 
   4   8   4        0.45        0.46      1.01 o 
   5   8   4       33.41       39.10      3.85 o 
   6   8   4       19.78       16.75      2.38 o 
   7   8   4       89.53       80.65      4.95 o 
   8   8   4       81.84       79.82      5.04 o 
   1   9   4       47.09       54.12      3.71 o 
   2   9   4       26.28       22.16      3.11 o 
   3   9   4        2.59        2.75      1.37 o 
   4   9   4       37.49       44.05      4.30 o 
   5   9   4       43.17       44.24      4.21 o 
   6   9   4       43.89       41.67      4.03 o 
  -2  -8   5       31.88       33.70      4.12 o 
  -1  -8   5        0.23        1.10      1.28 o 
   0  -8   5       26.77       21.06      3.30 o 
   1  -8   5        0.09        0.55      1.19 o 
   2  -8   5        0.10        0.46      1.10 o 
  -4  -7   5       15.09       17.21      2.93 o 
  -3  -7   5       38.82       40.66      4.40 o 
  -2  -7   5       83.35       81.20      5.68 o 
  -1  -7   5      134.66      127.32      7.52 o 
   0  -7   5        2.67        1.83      1.19 o 
   1  -7   5       13.84       13.73      2.65 o 
   2  -7   5       81.40       70.93      5.41 o 
   3  -7   5        3.73        3.11      1.46 o 
   4  -7   5        3.90        7.60      2.20 o 
  -4  -6   5        8.29        6.32      1.83 o 
  -3  -6   5      111.34       92.70      5.96 o 
  -2  -6   5      102.34      117.17      6.88 o 
  -1  -6   5       12.32        9.80      2.11 o 
   0  -6   5       54.56       58.54      4.49 o 
   1  -6   5      191.63      206.36     10.10 o 
   2  -6   5       16.20       20.69      3.11 o 
   3  -6   5       58.13       57.36      2.95 o 
   4  -6   5       26.74       26.39      2.24 o 
   5  -6   5        9.88        9.65      1.56 o 
  -5  -5   5       16.01       16.32      1.94 o 
  -4  -5   5       55.27       61.95      3.09 o 
  -3  -5   5        0.88        0.32      0.58 o 
  -2  -5   5       25.70       22.80      3.02 o 
  -1  -5   5       99.24      109.85      6.33 o 
   0  -5   5      114.17      119.52      6.60 o 
   1  -5   5       37.89       40.81      2.22 o 
   2  -5   5        3.73        3.45      1.46 o 
   3  -5   5       53.59       54.51      2.70 o 
   4  -5   5       74.44       73.88      5.91 o 
   5  -5   5       94.75       85.78      3.75 o 
   6  -5   5        9.95        9.62      1.48 o 
  -5  -4   5      126.28      134.25      5.05 o 
  -4  -4   5       12.52       11.31      1.69 o 
  -3  -4   5       50.47       47.56      2.46 o 
  -2  -4   5      408.07      421.50     10.90 o 
  -1  -4   5       68.13       61.84      2.54 o 
   0  -4   5      168.04      166.83      5.03 o 
   1  -4   5      106.56      105.52      3.70 o 
   2  -4   5      144.75      135.61      4.82 o 
   3  -4   5       18.70       19.59      1.71 o 
   4  -4   5        2.83        2.69      0.74 o 
   5  -4   5       16.90       17.21      1.73 o 
   6  -4   5       37.51       34.18      3.80 o 
   7  -4   5      105.24       95.10      6.97 o 
  -5  -3   5       37.94       31.85      2.70 o 
  -4  -3   5       41.56       38.43      3.80 o 
  -3  -3   5      319.77      310.43      8.70 o 
  -2  -3   5      200.67      196.56      5.89 o 
  -1  -3   5       94.25       90.50      3.22 o 
   0  -3   5      215.88      211.72      4.64 o 
   1  -3   5      982.66      994.43     26.97 o 
   2  -3   5      368.15      342.19      9.69 o 
   3  -3   5       33.96       34.27      1.86 o 
   4  -3   5      115.35      104.32      9.13 o 
   5  -3   5       17.02       17.11      1.64 o 
   6  -3   5        7.26        7.99      1.22 o 
   7  -3   5       29.48       32.60      3.48 o 
  -5  -2   5       68.19       65.52      2.82 o 
  -4  -2   5       81.95       80.45      3.46 o 
  -3  -2   5        1.99        1.92      0.73 o 
  -2  -2   5        0.29       -0.30      0.42 o 
  -1  -2   5      311.13      330.54      8.70 o 
   0  -2   5      186.79      179.34      4.04 o 
   1  -2   5      235.50      227.06      6.34 o 
   2  -2   5      334.51      360.05      9.49 o 
   3  -2   5      896.23      917.61     22.24 o 
   4  -2   5      471.57      492.31     12.72 o 
   5  -2   5       31.42       32.94      2.07 o 
   6  -2   5        1.94        0.97      0.55 o 
   7  -2   5        7.03        4.58      1.46 o 
   8  -2   5       96.07      104.22      6.14 o 
  -5  -1   5       31.03       31.74      2.18 o 
  -4  -1   5        3.06        3.68      1.14 o 
  -3  -1   5       55.20       51.77      2.59 o 
  -2  -1   5      387.89      382.57     16.43 o 
  -1  -1   5       67.57       64.03      3.16 o 
   0  -1   5       11.37       12.42      0.86 o 
   1  -1   5      583.82      589.11     14.51 o 
   2  -1   5      440.10      454.53     13.11 o 
   3  -1   5      408.30      417.83     10.79 o 
   4  -1   5      300.44      304.26      8.31 o 
   5  -1   5       89.16       86.92      3.27 o 
   6  -1   5        1.50        1.37      0.92 o 
   7  -1   5       71.70       78.81      5.04 o 
   8  -1   5       21.36       24.26      3.11 o 
  -5   0   5        5.40        5.22      1.01 o 
  -4   0   5       69.94       65.89      2.72 o 
  -3   0   5      353.88      330.64      7.94 o 
  -2   0   5        0.35        0.11      0.42 o 
  -1   0   5       34.45       32.03      1.75 o 
   0   0   5     1086.63     1081.26     37.07 o 
   1   0   5        0.77        0.95      0.35 o 
   2   0   5       56.01       59.77      2.37 o 
   3   0   5        6.62        4.87      0.53 o 
   4   0   5       19.34       16.13      0.88 o 
   5   0   5      568.81      584.84     14.65 o 
   6   0   5       27.82       21.43      2.56 o 
   7   0   5        0.44        1.65      1.01 o 
   8   0   5      106.41      105.16      6.14 o 
   9   0   5       84.83       88.89      5.77 o 
  -5   1   5       76.17       71.13      4.81 o 
  -4   1   5       98.60       90.44      6.69 o 
  -3   1   5       30.74       29.81      2.67 o 
  -2   1   5        6.04        4.89      0.99 o 
  -1   1   5       32.77       30.68      2.56 o 
   0   1   5        6.91        6.50      1.19 o 
   1   1   5      126.36      107.36      5.14 o 
   2   1   5       81.42       78.16      3.94 o 
   3   1   5        2.97        3.16      1.10 o 
   4   1   5     1406.01     1447.73     26.78 o 
   5   1   5      108.14      109.82      3.44 o 
   6   1   5        0.39        0.08      0.42 o 
   7   1   5      179.63      181.46      8.54 o 
   8   1   5       29.62       26.56      3.11 o 
   9   1   5        3.56        0.55      1.10 o 
  -4   2   5        0.60        4.30      1.28 o 
  -3   2   5      319.08      315.61     13.07 o 
  -2   2   5       88.35       90.25      3.91 o 
  -1   2   5        9.69        8.49      1.18 o 
   0   2   5      150.84      159.42      9.09 o 
   1   2   5     1191.42     1283.06     43.11 o 
   2   2   5      252.97      250.01      9.58 o 
   3   2   5      772.18      801.89     18.49 o 
   4   2   5      374.94      369.31      8.97 o 
   5   2   5       49.51       47.37      2.57 o 
   6   2   5      269.67      261.40      7.07 o 
   7   2   5        7.38        8.11      1.05 o 
   8   2   5        9.66       10.98      2.11 o 
   9   2   5        3.63        4.30      1.56 o 
  -4   3   5      123.93      109.58      6.33 o 
  -3   3   5      270.88      257.99     11.31 o 
  -2   3   5      621.36      595.81     21.94 o 
  -1   3   5       74.03       79.75      4.58 o 
   0   3   5       49.53       53.64      5.50 o 
   1   3   5      585.44      618.40     40.19 o 
   2   3   5        1.36        1.15      0.42 o 
   3   3   5        9.84        9.57      1.20 o 
   4   3   5      500.18      511.36     16.95 o 
   5   3   5      546.38      592.62     19.18 o 
   6   3   5       49.78       52.13      2.93 o 
   7   3   5      199.14      198.07      5.91 o 
   8   3   5      398.06      372.62     10.46 o 
   9   3   5       45.54       42.70      5.40 o 
  -3   4   5      115.44      112.88      6.33 o 
  -2   4   5      321.58      338.05     13.81 o 
  -1   4   5       11.40       11.90      1.83 o 
   0   4   5       64.91       61.68      3.85 o 
   1   4   5       23.33       19.78      2.11 o 
   2   4   5       31.42       39.84      2.56 o 
   3   4   5       13.83       17.09      1.29 o 
   4   4   5      498.21      492.89     16.75 o 
   5   4   5      873.08      896.76     28.53 o 
   6   4   5       53.11       51.31      3.12 o 
   7   4   5      293.30      272.93     10.21 o 
   8   4   5      248.00      227.17      6.86 o 
   9   4   5       23.96       22.59      2.07 o 
  -3   5   5        1.30       -0.55      0.73 o 
  -2   5   5       33.64       37.45      3.66 o 
  -1   5   5       57.40       65.14      4.31 o 
   0   5   5      103.56      100.42      5.32 o 
   1   5   5      447.40      480.66     17.64 o 
   2   5   5      209.71      216.95      8.73 o 
   3   5   5       10.66        9.24      1.00 o 
   4   5   5      265.50      258.71     10.22 o 
   5   5   5       66.05       63.69      3.85 o 
   6   5   5        8.63       10.71      1.74 o 
   7   5   5        9.84       11.63      1.74 o 
   8   5   5        7.42        6.68      1.46 o 
   9   5   5       70.22       66.28      4.58 o 
  -2   6   5       30.89       24.54      3.11 o 
  -1   6   5      116.87      128.47      6.88 o 
   0   6   5        9.77        9.43      1.74 o 
   1   6   5       92.10      103.05      5.41 o 
   2   6   5      134.45      131.12      6.06 o 
   3   6   5       43.63       40.85      3.76 o 
   4   6   5      100.88      108.76      5.78 o 
   5   6   5       42.03       45.62      3.39 o 
   6   6   5       32.42       31.05      3.02 o 
   7   6   5        0.46        0.00      0.64 o 
   8   6   5      156.06      166.35      7.52 o 
   9   6   5       30.73       24.27      2.84 o 
  -1   7   5        0.62        0.00      0.92 o 
   0   7   5        5.85        3.75      1.37 o 
   1   7   5       86.76       85.52      4.95 o 
   2   7   5        0.74        1.44      0.68 o 
   3   7   5        7.49        8.79      1.92 o 
   4   7   5       35.09       27.84      3.21 o 
   5   7   5       61.61       64.32      4.31 o 
   6   7   5       82.37       90.64      5.22 o 
   7   7   5       85.87       74.24      4.58 o 
   8   7   5       26.13       22.98      2.84 o 
   0   8   5      147.51      156.85      8.26 o 
   1   8   5        8.29        8.60      1.83 o 
   2   8   5      176.00      166.31      8.35 o 
   3   8   5      318.05      320.25     13.16 o 
   4   8   5       33.77       28.30      3.39 o 
   5   8   5       48.01       56.33      4.31 o 
   6   8   5        2.44        1.19      1.01 o 
   7   8   5        5.13        5.13      1.56 o 
   2   9   5       99.85       98.17      6.23 o 
   3   9   5       14.50       18.03      2.93 o 
   4   9   5       63.84       72.92      5.13 o 
   5   9   5        0.44        2.56      1.46 o 
   6   9   5        7.60        7.14      1.83 o 
  -2  -7   6        1.42        0.09      1.01 o 
  -1  -7   6       25.88       27.74      3.75 o 
   0  -7   6       98.15       94.32      6.51 o 
   1  -7   6      115.85      103.34      6.88 o 
   2  -7   6       35.42       47.80      5.31 o 
   3  -7   6        0.17        0.09      1.10 o 
  -3  -6   6       10.28       10.34      2.47 o 
  -2  -6   6        1.61        2.29      1.37 o 
  -1  -6   6       83.62       86.06      5.87 o 
   0  -6   6       61.42       54.79      4.58 o 
   1  -6   6      134.16      132.37      7.71 o 
   2  -6   6       49.56       52.52      2.90 o 
   3  -6   6       80.64       84.03      3.72 o 
   4  -6   6       47.35       48.77      2.96 o 
   5  -6   6        0.89        0.68      0.78 o 
  -4  -5   6       53.10       51.88      3.40 o 
  -3  -5   6       26.09       29.57      3.66 o 
  -2  -5   6      152.77      140.39      7.80 o 
  -1  -5   6       24.42       27.65      3.48 o 
   0  -5   6        3.15        1.37      1.19 o 
   1  -5   6       58.02       61.69      2.79 o 
   2  -5   6      130.09      141.27     11.93 o 
   3  -5   6       30.38       28.71      2.22 o 
   4  -5   6        2.12        3.08      1.14 o 
   5  -5   6       48.71       53.60      3.19 o 
   6  -5   6        4.89        4.90      1.37 o 
  -4  -4   6       70.02       75.42      3.64 o 
  -3  -4   6      195.40      200.97      6.54 o 
  -2  -4   6       44.09       49.46      4.03 o 
  -1  -4   6        6.67        3.30      1.19 o 
   0  -4   6      251.55      239.02     10.85 o 
   1  -4   6       64.94       64.17      2.71 o 
   2  -4   6        4.32        3.94      0.76 o 
   3  -4   6       70.14       73.87      3.18 o 
   4  -4   6      183.06      182.59      6.02 o 
   5  -4   6       95.49       88.78      3.81 o 
   6  -4   6        0.13        0.87      0.68 o 
   7  -4   6        0.13        1.92      1.19 o 
  -4  -3   6       11.47       14.79      2.15 o 
  -3  -3   6        7.05       10.03      2.97 o 
  -2  -3   6        2.32        2.41      1.60 o 
  -1  -3   6      391.92      406.45     10.62 o 
   0  -3   6      233.95      244.79     10.85 o 
   1  -3   6      121.51      119.61      4.01 o 
   2  -3   6      435.61      428.71     11.34 o 
   3  -3   6       98.18       96.82      3.67 o 
   4  -3   6      246.95      262.90      7.80 o 
   5  -3   6       61.50       64.72      5.04 o 
   6  -3   6        8.49       10.02      1.38 o 
   7  -3   6        1.38        3.66      1.37 o 
  -4  -2   6       11.57       10.69      1.55 o 
  -3  -2   6       83.87       85.53      3.68 o 
  -2  -2   6      122.10      119.40      4.40 o 
  -1  -2   6       52.49       56.57      2.60 o 
   0  -2   6        3.66        5.00      2.84 o 
   1  -2   6      800.29      802.34     27.29 o 
   2  -2   6        0.29        0.82      0.45 o 
   3  -2   6       11.38       10.01      1.17 o 
   4  -2   6      158.90      155.01      5.51 o 
   5  -2   6       48.03       47.24      2.46 o 
   6  -2   6      177.52      178.54      5.91 o 
   7  -2   6       15.55       16.48      2.47 o 
   8  -2   6        8.34        9.98      2.11 o 
  -4  -1   6      111.15      103.31     10.13 o 
  -3  -1   6      101.09       96.26      3.98 o 
  -2  -1   6        6.77        6.87      1.17 o 
  -1  -1   6      153.50      142.07      4.73 o 
   0  -1   6       59.57       55.44      3.94 o 
   1  -1   6        8.62        7.61      1.33 o 
   2  -1   6        1.37        1.92      0.55 o 
   3  -1   6        3.93        3.34      0.71 o 
   4  -1   6      155.26      142.80      4.78 o 
   5  -1   6      669.93      670.88     25.18 o 
   6  -1   6       66.34       66.25      4.40 o 
   7  -1   6       32.88       27.38      3.21 o 
   8  -1   6      102.95      100.47      6.23 o 
  -4   0   6        1.66        1.58      0.81 o 
  -3   0   6       70.51       63.93      3.20 o 
  -2   0   6      663.74      665.25     16.59 o 
  -1   0   6        6.73        6.59      1.56 o 
   0   0   6       13.14       11.08      1.83 o 
   1   0   6      277.52      285.83      7.86 o 
   2   0   6      211.23      222.06      6.43 o 
   3   0   6       36.88       32.23      1.79 o 
   4   0   6      217.26      216.16      7.77 o 
   5   0   6      118.32      115.50      4.05 o 
   6   0   6        0.24        0.55      0.73 o 
   7   0   6       81.41       93.31      5.59 o 
   8   0   6       31.37       32.51      3.66 o 
   9   0   6        1.88        1.37      1.28 o 
  -4   1   6       13.37       12.18      2.29 o 
  -3   1   6      237.42      236.22      8.20 o 
  -2   1   6      707.48      648.95     18.42 o 
  -1   1   6      893.97      884.10     31.30 o 
   0   1   6      292.86      258.26     10.78 o 
   1   1   6      417.93      428.39     16.17 o 
   2   1   6      520.93      539.46     19.55 o 
   3   1   6       34.49       34.26      2.47 o 
   4   1   6      159.32      153.61      3.72 o 
   5   1   6      165.86      163.06      4.74 o 
   6   1   6       26.21       24.54      2.93 o 
   7   1   6       83.96       69.30      4.67 o 
   8   1   6      122.71      120.14      6.79 o 
   9   1   6      112.97      113.14      6.78 o 
  -4   2   6       39.33       40.57      4.12 o 
  -3   2   6       30.18       25.55      3.20 o 
  -2   2   6      105.87      103.54     15.63 o 
  -1   2   6      220.81      222.89      7.50 o 
   0   2   6       12.38       12.37      2.06 o 
   1   2   6      209.47      207.07      8.83 o 
   2   2   6      135.93      124.32      5.78 o 
   3   2   6      129.98      150.19      6.52 o 
   4   2   6      246.45      260.23      6.79 o 
   5   2   6      652.05      683.90     21.71 o 
   6   2   6      631.79      634.85     15.25 o 
   7   2   6       44.59       39.11      3.94 o 
   8   2   6      197.10      181.45      9.00 o 
   9   2   6       86.39       82.94      5.68 o 
  -3   3   6       20.05       18.04      2.66 o 
  -2   3   6        1.41        1.19      0.92 o 
  -1   3   6        1.86        2.38      1.01 o 
   0   3   6        0.35        0.00      0.45 o 
   1   3   6      338.83      333.19     23.09 o 
   2   3   6      208.08      208.08      6.55 o 
   3   3   6       26.09       33.45      1.83 o 
   4   3   6       85.01       84.54      4.31 o 
   5   3   6      379.11      376.83     13.10 o 
   6   3   6       31.97       30.59      2.29 o 
   7   3   6       38.95       39.24      3.85 o 
   8   3   6       47.12       47.26      2.52 o 
   9   3   6        3.81        6.04      1.74 o 
  -3   4   6       58.64       58.90      4.58 o 
  -2   4   6      109.20      128.08      7.06 o 
  -1   4   6       45.32       48.82      3.76 o 
   0   4   6      334.77      337.60     13.54 o 
   1   4   6        2.15        6.22      1.37 o 
   2   4   6        2.73        2.29      0.82 o 
   3   4   6       74.17       80.94      4.13 o 
   4   4   6      201.30      203.57      8.36 o 
   5   4   6      136.02      137.39      6.15 o 
   6   4   6        5.29        1.28      0.82 o 
   7   4   6       42.53       41.86      2.84 o 
   8   4   6       31.31       38.28      2.84 o 
   9   4   6       81.72       85.68      3.70 o 
  -2   5   6      110.40      106.53      6.33 o 
  -1   5   6      175.22      182.29      8.81 o 
   0   5   6        2.47        3.02      1.10 o 
   1   5   6       34.14       44.97      3.30 o 
   2   5   6      292.21      296.72     11.69 o 
   3   5   6       11.53        8.29      1.01 o 
   4   5   6       42.46       44.61      3.39 o 
   5   5   6       19.25       17.30      2.29 o 
   6   5   6        2.72        3.94      1.19 o 
   7   5   6      128.87      133.74      6.24 o 
   8   5   6       39.39       47.62      3.39 o 
   9   5   6        3.15        2.90      1.01 o 
  -1   6   6        1.92        0.18      0.92 o 
   0   6   6      149.83      158.81      7.98 o 
   1   6   6      421.40      443.47     17.05 o 
   2   6   6       34.02       37.46      2.93 o 
   3   6   6      398.02      392.87     15.03 o 
   4   6   6      835.98      858.88     28.71 o 
   5   6   6       77.58       76.80      4.67 o 
   6   6   6       24.43       22.80      2.84 o 
   7   6   6        0.90        3.94      1.19 o 
   8   6   6       22.91       18.22      2.38 o 
   0   7   6       51.61       59.35      4.40 o 
   1   7   6      100.91       97.90      5.68 o 
   2   7   6       87.02       86.34      4.95 o 
   3   7   6      118.75      113.99      6.42 o 
   4   7   6      132.01      131.26      7.06 o 
   5   7   6       93.12       98.08      5.68 o 
   6   7   6        0.19       -0.64      0.82 o 
   7   7   6       73.51       69.00      4.49 o 
   8   7   6      156.10      147.33      7.25 o 
   2   8   6       23.39       22.25      3.30 o 
   3   8   6        7.88        5.31      1.74 o 
   4   8   6        4.76        5.49      1.83 o 
   5   8   6      169.61      164.36      8.26 o 
   6   8   6       50.74       57.43      4.40 o 
   7   8   6       60.20       65.32      4.58 o 
  -2  -6   7       70.97       64.50      5.31 o 
  -1  -6   7        3.96        4.76      1.65 o 
   0  -6   7        0.48        1.19      1.19 o 
   1  -6   7      188.82      201.40     10.56 o 
   2  -6   7       40.79       39.75      4.67 o 
   3  -6   7       14.44       13.59      1.69 o 
   4  -6   7      100.58      101.09      6.05 o 
  -2  -5   7        1.02        0.73      1.10 o 
  -1  -5   7       18.23       15.56      2.75 o 
   0  -5   7       74.82       73.31      5.41 o 
   1  -5   7       90.45       99.45      6.51 o 
   2  -5   7       39.18       34.71      4.12 o 
   3  -5   7      123.95      128.81      4.82 o 
   4  -5   7       71.99       72.72      6.64 o 
   5  -5   7      132.56      132.54      5.26 o 
  -3  -4   7        3.70        5.03      1.74 o 
  -2  -4   7      171.82      166.02      8.99 o 
  -1  -4   7       12.97       11.63      2.29 o 
   0  -4   7       14.92       22.15      3.11 o 
   1  -4   7       13.08       12.18      2.29 o 
   2  -4   7       57.53       58.78      5.63 o 
   3  -4   7       34.30       33.91      2.22 o 
   4  -4   7        1.24        2.32      0.79 o 
   5  -4   7       46.89       43.18      2.74 o 
   6  -4   7        9.44        9.78      1.50 o 
  -3  -3   7      144.07      143.27      5.42 o 
  -2  -3   7      131.95      146.53      5.28 o 
  -1  -3   7       17.92       20.87      3.02 o 
   0  -3   7       21.43       20.05      2.93 o 
   1  -3   7        0.79        1.28      0.92 o 
   2  -3   7       29.35       25.12      2.98 o 
   3  -3   7       13.07       13.78      1.45 o 
   4  -3   7        7.69        8.06      1.19 o 
   5  -3   7       57.68       57.38      2.93 o 
   6  -3   7       68.31       74.49      3.53 o 
   7  -3   7       28.00       21.61      3.02 o 
  -3  -2   7        0.20        0.23      0.71 o 
  -2  -2   7       79.38       85.43      3.77 o 
  -1  -2   7      249.37      237.85      7.19 o 
   0  -2   7        2.36        1.65      1.01 o 
   1  -2   7      184.35      177.00      8.63 o 
   2  -2   7      274.33      270.35     10.35 o 
   3  -2   7      168.64      154.15      5.42 o 
   4  -2   7      133.23      141.38      4.96 o 
   5  -2   7       80.82       77.83      3.40 o 
   6  -2   7       29.97       33.15      3.57 o 
   7  -2   7        0.78        0.09      0.82 o 
  -3  -1   7       13.48       15.50      2.75 o 
  -2  -1   7      164.02      164.10      8.54 o 
  -1  -1   7      418.56      412.65     16.87 o 
   0  -1   7      321.03      324.23     13.72 o 
   1  -1   7      190.06      194.58      9.10 o 
   2  -1   7      141.46      153.06      4.97 o 
   3  -1   7       97.02      100.09      3.78 o 
   4  -1   7        9.13       11.28      1.35 o 
   5  -1   7      239.61      239.86      7.31 o 
   6  -1   7       41.41       36.73      3.76 o 
   7  -1   7       22.25       26.28      3.30 o 
   8  -1   7      116.45      115.07      6.88 o 
  -3   0   7       89.75       87.14      4.42 o 
  -2   0   7      179.95      177.63      9.00 o 
  -1   0   7       63.06       65.79      4.58 o 
   0   0   7      177.79      182.29      8.82 o 
   1   0   7       11.19       11.44      2.01 o 
   2   0   7        0.30       -0.11      0.41 o 
   3   0   7       38.50       36.86      2.04 o 
   4   0   7       69.90       73.25      3.11 o 
   5   0   7       92.68       91.96      3.63 o 
   6   0   7      287.91      288.33     12.33 o 
   7   0   7      351.22      333.09     13.99 o 
   8   0   7       65.83       64.87      4.86 o 
  -3   1   7       80.48       83.43      4.27 o 
  -2   1   7        0.66        0.91      0.77 o 
  -1   1   7       27.63       28.20      3.30 o 
   0   1   7       57.02       57.63      4.03 o 
   1   1   7       82.74       86.73      5.04 o 
   2   1   7      611.65      625.56     22.80 o 
   3   1   7       36.28       36.45      2.84 o 
   4   1   7        9.51       11.15      1.28 o 
   5   1   7       85.82       74.99      4.68 o 
   6   1   7       44.37       47.72      3.76 o 
   7   1   7       13.78       10.16      2.01 o 
   8   1   7       25.25       21.52      3.02 o 
   9   1   7        8.35       10.07      2.29 o 
  -3   2   7        0.16       -0.55      0.82 o 
  -2   2   7       54.81       50.46      5.68 o 
  -1   2   7       48.52       51.52      3.34 o 
   0   2   7      105.82       99.14      6.51 o 
   1   2   7      821.29      794.19     28.36 o 
   2   2   7        3.88        6.59      1.37 o 
   3   2   7       10.97       14.01      1.92 o 
   4   2   7      318.55      328.58      8.55 o 
   5   2   7      145.16      149.79      6.15 o 
   6   2   7      107.87      107.76      6.14 o 
   7   2   7        5.41        7.69      1.92 o 
   8   2   7       38.69       37.73      4.12 o 
   9   2   7       17.10       20.51      3.20 o 
  -2   3   7       65.45       70.82      5.04 o 
  -1   3   7       69.68       72.02      4.86 o 
   0   3   7       36.36       35.92      3.02 o 
   1   3   7        0.28        0.61      0.55 o 
   2   3   7       17.91       21.38      1.85 o 
   3   3   7      216.77      214.55      6.83 o 
   4   3   7       19.67       19.23      2.29 o 
   5   3   7       91.41       96.73      4.77 o 
   6   3   7        4.18        2.93      1.01 o 
   7   3   7       34.22       31.05      3.66 o 
   8   3   7      191.14      171.04      8.91 o 
   9   3   7        1.57        2.11      1.37 o 
  -2   4   7       52.85       42.50      4.31 o 
  -1   4   7        5.55        7.05      1.74 o 
   0   4   7        5.45        7.14      1.74 o 
   1   4   7      305.29      303.48     12.51 o 
   2   4   7      239.80      230.56      9.84 o 
   3   4   7        2.03        0.74      1.01 o 
   4   4   7      377.41      372.02     13.73 o 
   5   4   7      773.39      769.26     25.25 o 
   6   4   7       20.27       21.88      2.47 o 
   7   4   7       13.13       14.37      2.01 o 
   8   4   7       17.62       14.91      1.65 o 
   9   4   7       17.41       14.65      2.75 o 
  -1   5   7       44.87       48.82      4.03 o 
   0   5   7      189.45      190.39      9.18 o 
   1   5   7      216.36      205.02      9.37 o 
   2   5   7      233.85      231.21      9.92 o 
   4   5   7      229.03      226.44      9.65 o 
   5   5   7      218.93      225.38      9.56 o 
   6   5   7        0.32        0.82      0.92 o 
   7   5   7        1.81        1.56      1.01 o 
   8   5   7      127.67      127.66      6.14 o 
   0   6   7        4.18        4.03      1.37 o 
   1   6   7       45.07       48.63      3.76 o 
   2   6   7      123.33      130.96      6.60 o 
   3   6   7       79.51       84.22      5.41 o 
   4   6   7       12.32       20.96      2.93 o 
   5   6   7       33.14       32.60      3.48 o 
   6   6   7      217.37      213.09      9.28 o 
   7   6   7       43.27       36.54      3.48 o 
   8   6   7       76.97       90.99      5.13 o 
   1   7   7       19.01       22.80      2.93 o 
   3   7   7       19.76       21.88      3.20 o 
   4   7   7       41.16       39.02      4.21 o 
   5   7   7      357.84      357.59     14.27 o 
   6   7   7       42.78       41.40      4.12 o 
   7   7   7        1.22        1.65      1.10 o 
   4   8   7       68.50       72.29      5.31 o 
   5   8   7       21.74       29.66      3.66 o 
   6   8   7        6.40        5.13      1.74 o 
  -1  -5   8       10.25        9.34      2.38 o 
   0  -5   8        2.14        1.37      1.28 o 
   1  -5   8       17.85       16.11      3.02 o 
   2  -5   8        3.68        4.03      1.74 o 
   3  -5   8       11.08       14.74      2.93 o 
   4  -5   8        0.58        0.42      0.74 o 
  -1  -4   8       33.80       28.30      3.85 o 
   0  -4   8       42.03       36.27      4.30 o 
   1  -4   8        0.32        1.19      1.19 o 
   2  -4   8       21.52       21.24      3.30 o 
   3  -4   8       36.26       34.28      2.34 o 
   4  -4   8       47.73       54.76      3.14 o 
   5  -4   8       39.05       45.16      2.94 o 
  -2  -3   8       58.86       68.15      5.50 o 
  -1  -3   8      181.36      182.20      9.82 o 
   0  -3   8      447.52      465.94     19.18 o 
   1  -3   8      236.11      241.20     11.49 o 
   2  -3   8      123.70      122.17      7.15 o 
   3  -3   8       15.26       18.40      2.70 o 
   4  -3   8        5.11        3.94      1.10 o 
   5  -3   8        5.45        4.62      1.12 o 
   6  -3   8       27.00       30.95      3.48 o 
  -2  -2   8       65.21       69.08      5.31 o 
  -1  -2   8      128.47      138.76      8.07 o 
   0  -2   8       67.37       72.02      5.31 o 
   1  -2   8      349.24      351.09     15.01 o 
   2  -2   8       31.23       35.71      3.94 o 
   3  -2   8        0.97        2.35      0.81 o 
   4  -2   8      161.50      167.69      5.77 o 
   5  -2   8       48.64       49.90      2.75 o 
   6  -2   8       18.07       16.30      2.56 o 
   7  -2   8      108.87      124.31      7.15 o 
  -2  -1   8       30.99       39.83      4.30 o 
  -1  -1   8       33.69       29.58      3.66 o 
   0  -1   8        0.23        0.64      1.01 o 
   1  -1   8       38.67       34.25      3.85 o 
   2  -1   8       57.65       56.62      4.31 o 
   3  -1   8      384.63      390.93     10.83 o 
   4  -1   8       57.93       60.38      3.16 o 
   5  -1   8       46.16       47.91      2.66 o 
   6  -1   8       56.26       49.38      4.03 o 
   7  -1   8       25.59       24.81      3.39 o 
  -2   0   8       39.27       28.66      3.66 o 
  -1   0   8       11.59       10.89      2.20 o 
   0   0   8        2.04        2.11      1.10 o 
   1   0   8      133.75      137.25      7.43 o 
   2   0   8      249.69      261.58     11.58 o 
   3   0   8       55.24       55.70      2.71 o 
   4   0   8        8.18       11.76      1.42 o 
   5   0   8      146.06      150.95      7.62 o 
   6   0   8      116.91      122.98      6.88 o 
   7   0   8       23.36       20.14      2.93 o 
   8   0   8       23.56       20.69      3.11 o 
  -2   1   8       36.76       38.55      3.25 o 
  -1   1   8      117.17      105.20      4.92 o 
   0   1   8      172.98      172.29      8.72 o 
   1   1   8       62.25       59.10      4.31 o 
   2   1   8        2.44        2.20      1.01 o 
   3   1   8        1.01        1.66      1.19 o 
   4   1   8      108.07      110.32      8.99 o 
   5   1   8       29.90       29.03      3.30 o 
   6   1   8        1.18        0.82      1.19 o 
   7   1   8        1.01        0.18      0.82 o 
   8   1   8       60.30       59.00      4.67 o 
  -1   2   8       63.93       59.14      4.72 o 
   0   2   8        5.98        6.78      1.32 o 
   1   2   8      161.60      155.29      7.80 o 
   2   2   8      535.58      478.54     18.39 o 
   3   2   8      177.65      170.24      7.90 o 
   4   2   8      101.34      101.96      5.04 o 
   5   2   8      314.93      328.03     13.71 o 
   6   2   8      336.05      310.68     13.35 o 
   7   2   8        5.00        5.86      1.74 o 
   8   2   8        4.44        3.30      1.46 o 
  -1   3   8       11.54       15.20      2.56 o 
   0   3   8        9.75       11.06      1.67 o 
   1   3   8      244.45      246.43      8.37 o 
   2   3   8      266.54      250.33     10.99 o 
   3   3   8      175.16      153.63      5.58 o 
   4   3   8       41.35       42.96      3.66 o 
   5   3   8      492.67      486.40     16.89 o 
   7   3   8        2.96        1.19      1.10 o 
   8   3   8       47.78       45.16      4.76 o 
   0   4   8       10.46        8.42      1.92 o 
   1   4   8        2.15        2.38      1.19 o 
   2   4   8        6.02        6.00      1.10 o 
   3   4   8       48.46       53.77      4.31 o 
   4   4   8       94.15       99.37      5.50 o 
   5   4   8       29.36       32.87      3.39 o 
   6   4   8       27.59       33.33      3.20 o 
   7   4   8      218.01      205.36      8.36 o 
   8   4   8       70.42       73.12      5.50 o 
   1   5   8        3.79        2.29      1.19 o 
   2   5   8       79.68       83.49      5.13 o 
   4   5   8        4.94        4.30      1.46 o 
   5   5   8       78.39       76.16      4.86 o 
   6   5   8      161.75      163.43      7.62 o 
   7   5   8       11.28        9.70      1.83 o 
   8   5   8        3.91        2.38      1.19 o 
   2   6   8       31.11       31.22      3.30 o 
   4   6   8      166.13      152.70      7.89 o 
   5   6   8       78.67       77.80      5.22 o 
   6   6   8       10.58       13.82      2.38 o 
   7   6   8        8.64        4.94      1.56 o 
   4   7   8        0.44        0.27      1.10 o 
   5   7   8       45.52       46.62      4.76 o 
   6   7   8       96.03       85.61      5.50 o 
   1  -4   9       24.43       24.63      3.66 o 
   2  -4   9       91.33       83.49      6.14 o 
   3  -4   9        1.46        1.83      1.46 o 
   0  -3   9        1.85        2.84      1.46 o 
   1  -3   9        5.00        2.65      1.56 o 
   2  -3   9       15.14       15.65      2.84 o 
   3  -3   9        6.63        9.89      2.29 o 
   4  -3   9      105.23      104.31      4.49 o 
   5  -3   9       14.44       16.92      1.91 o 
   0  -2   9        4.94        4.85      1.83 o 
   1  -2   9       47.57       50.38      5.04 o 
   2  -2   9      213.00      229.22     11.20 o 
   3  -2   9       72.75       70.37      5.22 o 
   4  -2   9        4.23        2.71      0.88 o 
   5  -2   9       11.96       15.29      1.84 o 
   6  -2   9       12.91       15.29      2.65 o 
   0  -1   9       32.51       43.68      4.85 o 
   1  -1   9      145.34      148.52      8.35 o 
   2  -1   9       33.99       34.71      4.03 o 
   3  -1   9        7.64       10.71      2.20 o 
   4  -1   9        6.68        7.10      1.23 o 
   5  -1   9      135.93      153.55      7.89 o 
   6  -1   9       31.64       32.78      3.75 o 
   7  -1   9       10.02       10.44      2.38 o 
   0   0   9        5.27        4.12      1.56 o 
   1   0   9        6.56        2.84      1.37 o 
   2   0   9       83.69       80.74      5.50 o 
   3   0   9      150.57      161.58      8.44 o 
   4   0   9       88.16       90.44      3.89 o 
   5   0   9      128.86      133.17      7.15 o 
   6   0   9      116.93      120.58      6.97 o 
   7   0   9      151.58      148.24      8.16 o 
   0   1   9        0.45        1.01      1.10 o 
   1   1   9       22.67       24.26      3.20 o 
   2   1   9      195.08      195.85      9.55 o 
   3   1   9      117.46      116.92      6.69 o 
   4   1   9       41.12       41.33      2.85 o 
   5   1   9       24.15       28.11      3.48 o 
   6   1   9      224.86      246.63     11.39 o 
   7   1   9       58.66       47.82      4.76 o 
   0   2   9       13.29       10.15      1.67 o 
   1   2   9       70.55       65.01      2.92 o 
   2   2   9       33.50       31.41      3.57 o 
   4   2   9      119.20      115.73      6.51 o 
   5   2   9      104.36      117.35      6.69 o 
   6   2   9        3.03        5.95      1.83 o 
   7   2   9       20.17       24.08      3.48 o 
   1   3   9       24.63       29.97      2.71 o 
   2   3   9        2.21        1.99      0.87 o 
   3   3   9      119.69      121.78      5.01 o 
   7   3   9       57.16       53.22      5.22 o 
   1   4   9        2.85        0.73      1.10 o 
   2   4   9      141.95      145.07      5.78 o 
   4   4   9        2.11        2.65      1.37 o 
   5   4   9      245.75      263.42     10.84 o 
   4   5   9       16.66       21.42      3.11 o 
   5   5   9        0.99        3.39      1.37 o 
   6   5   9       34.10       33.33      3.66 o 
   7   5   9       60.27       57.99      4.12 o 
   3  -2  10       44.23       40.11      4.67 o 
   2  -1  10       21.47       21.42      3.48 o 
   3  -1  10      139.85      141.25      8.25 o 
   4  -1  10      124.19      121.31      7.24 o 
   5  -1  10       41.72       41.12      4.30 o 
   2   0  10       28.02       34.70      4.30 o 
   3   0  10        5.73        9.70      2.29 o 
   4   0  10        0.28       -0.09      0.92 o 
   5   0  10      153.60      159.44      8.26 o 
   2   1  10       16.86       24.44      3.39 o 
   3   1  10       24.30       18.49      2.84 o 
   5   1  10       33.25       35.99      4.12 o 
   6   1  10        9.61        9.25      2.20 o 
   2   2  10       48.50       48.63      4.76 o 
   3   2  10       58.33       63.94      4.76 o 
   5   2  10        4.61        5.22      1.74 o 
   6   2  10       88.75       80.01      5.68 o 
   6   3  10       13.97       13.46      2.65 o 
                                                 
